# Supplementary material for: The subfamily Thorictinae (Coleoptera, Dermestidae) from Saudi Arabia
Source: Zookeys. 2021 Apr 8;1029:155–74. doi: 10.3897/zookeys.1029.63940 (PMC8050014; doi:10.3897/zookeys.1029.63940)
Supplement: XML Treatment for Thorictus arabicus [file zookeys.1029.63940-treatment2.xml]

<!DOCTYPE tp:taxon-treatment
  PUBLIC "-//TaxonX//DTD Taxonomic Treatment Publishing DTD v0 20100105//EN" "tax-treatment-NSO.dtd">
<tp:taxon-treatment xmlns:tp="http://www.plazi.org/taxpub"><tp:treatment-meta><kwd-group><label>Taxon classification</label><kwd><named-content xmlns:xlink="http://www.w3.org/1999/xlink" content-type="kingdom">Animalia</named-content></kwd><kwd><named-content xmlns:xlink="http://www.w3.org/1999/xlink" content-type="order">Coleoptera</named-content></kwd><kwd><named-content xmlns:xlink="http://www.w3.org/1999/xlink" content-type="family">Dermestidae</named-content></kwd></kwd-group><mixed-citation publication-type="journal"><person-group><name><surname>Háva</surname><given-names>Jiří</given-names></name><name><surname>Abdel-Dayem</surname><given-names>Mahmoud S.</given-names></name><name><surname>Aldhafer</surname><given-names>Hathal M.</given-names></name></person-group><article-title>The subfamily <tp:taxon-name><tp:taxon-name-part taxon-name-part-type="subfamily">Thorictinae</tp:taxon-name-part></tp:taxon-name> (<tp:taxon-name><tp:taxon-name-part taxon-name-part-type="order">Coleoptera</tp:taxon-name-part></tp:taxon-name>, <tp:taxon-name><tp:taxon-name-part taxon-name-part-type="family">Dermestidae</tp:taxon-name-part></tp:taxon-name>) from Saudi Arabia</article-title><source>Zookeys</source><day>08</day><month>4</month><year>2021</year><volume>1029</volume><fpage>155</fpage><lpage>174</lpage><pub-id pub-id-type="doi">10.3897/zookeys.1029.63940</pub-id></mixed-citation></tp:treatment-meta><tp:nomenclature><tp:taxon-name><object-id xmlns:xlink="http://www.w3.org/1999/xlink" content-type="arpha" xlink:type="simple">54C999BE-5A34-57C6-BB25-3AF7C3CD4BD2</object-id>
              <tp:taxon-name-part taxon-name-part-type="genus" reg="Thorictus">Thorictus</tp:taxon-name-part>
              <tp:taxon-name-part taxon-name-part-type="species" reg="arabicus">arabicus</tp:taxon-name-part>
            </tp:taxon-name><tp:taxon-authority>Háva, 2010</tp:taxon-authority><xref ref-type="fig" rid="F2">Fig. 2</xref></tp:nomenclature><tp:treatment-sec sec-type="material" id="SECID0ERCAE"><title>Material examined.</title><p>Saudi Arabia • 1 ex; Eastern Province, Khuris; [<named-content xmlns:xlink="http://www.w3.org/1999/xlink" content-type="dwc:verbatimCoordinates" xlink:type="simple"><named-content content-type="geo-json" specific-use="{&#34;type&#34;:&#34;Point&#34;,&#34;coordinates&#34;:[48.043060,25.086670]}" id="NCID0E1CAE" xlink:type="simple">25.08667°N, 48.04306°E</named-content></named-content>]; J. Háva det.; <named-content xmlns:xlink="http://www.w3.org/1999/xlink" content-type="dwc:institutional_code" xlink:type="simple">KSMA</named-content>.</p><fig id="F2" position="float" orientation="portrait"><object-id xmlns:xlink="http://www.w3.org/1999/xlink" content-type="doi" xlink:type="simple">10.3897/zookeys.1029.63940.figure2</object-id><object-id xmlns:xlink="http://www.w3.org/1999/xlink" content-type="arpha" xlink:type="simple">1F46F6E6-EE5A-5AF0-87ED-19963BE3331F</object-id><label>Figure 2.</label><caption><p>Habitus dorsal aspect of <italic><tp:taxon-name><tp:taxon-name-part taxon-name-part-type="genus" reg="Thorictus">Thorictus</tp:taxon-name-part> <tp:taxon-name-part taxon-name-part-type="species" reg="arabicus">arabicus</tp:taxon-name-part></tp:taxon-name></italic> Háva, 2010.</p></caption><graphic xmlns:xlink="http://www.w3.org/1999/xlink" xlink:href="zookeys-1029-155-g002.jpg" position="float" orientation="portrait" xlink:type="simple" id="oo_529720.jpg"><uri content-type="original_file" xlink:type="simple">https://binary.pensoft.net/fig/529720</uri></graphic></fig></tp:treatment-sec><tp:treatment-sec sec-type="Remasrks" id="SECID0E3DAE"><title>Remasrks.</title><p>An endemic species to Saudi Arabia that was originally described from the Eastern Province (<xref ref-type="bibr" rid="B6">Háva 2010</xref>) (Fig. <xref ref-type="fig" rid="F1">1</xref>). The species was erroneously published by <xref ref-type="bibr" rid="B1">Abdel-Dayem et. al (2017)</xref> as <italic><tp:taxon-name><tp:taxon-name-part taxon-name-part-type="genus" reg="Thorictus">T.</tp:taxon-name-part> <tp:taxon-name-part taxon-name-part-type="species" reg="castaneus">castaneus</tp:taxon-name-part></tp:taxon-name></italic> Germar, 1834, a Mediterranean species that has been reported in Algeria, Egypt, Greece, Morocco, and Syria (<xref ref-type="bibr" rid="B9">Háva 2015a</xref>).</p></tp:treatment-sec><tp:treatment-sec><!--Section generated to contain objects referenced in tp:taxon-treatment.--><fig id="F1" position="float" orientation="portrait"><object-id xmlns:xlink="http://www.w3.org/1999/xlink" content-type="doi" xlink:type="simple">10.3897/zookeys.1029.63940.figure1</object-id><object-id xmlns:xlink="http://www.w3.org/1999/xlink" content-type="arpha" xlink:type="simple">1DE00A7E-1526-56A1-A577-7EFA95A9CA8A</object-id><label>Figure 1.</label><caption><p>Map of Saudi Arabian provinces and distribution of <tp:taxon-name><tp:taxon-name-part taxon-name-part-type="subfamily">Thorictinae</tp:taxon-name-part></tp:taxon-name> species.</p></caption><graphic xmlns:xlink="http://www.w3.org/1999/xlink" xlink:href="zookeys-1029-155-g001.jpg" position="float" orientation="portrait" xlink:type="simple" id="oo_529719.jpg"><uri content-type="original_file" xlink:type="simple">https://binary.pensoft.net/fig/529719</uri></graphic></fig></tp:treatment-sec><ref-list><ref id="B6"><mixed-citation xmlns:xlink="http://www.w3.org/1999/xlink" xlink:type="simple"><person-group><name name-style="western"><surname>Háva</surname><given-names>J</given-names></name></person-group> (<year>2010</year>) <article-title><italic><tp:taxon-name><tp:taxon-name-part taxon-name-part-type="genus">Thorictus</tp:taxon-name-part> <tp:taxon-name-part taxon-name-part-type="species">arabicus</tp:taxon-name-part></tp:taxon-name></italic> sp. nov., a new species from Saudi Arabia (<tp:taxon-name><tp:taxon-name-part taxon-name-part-type="order">Coleoptera</tp:taxon-name-part></tp:taxon-name>: <tp:taxon-name><tp:taxon-name-part taxon-name-part-type="family">Dermestidae</tp:taxon-name-part></tp:taxon-name>: <tp:taxon-name><tp:taxon-name-part taxon-name-part-type="subfamily">Thorictinae</tp:taxon-name-part></tp:taxon-name>: <tp:taxon-name>Thorictini</tp:taxon-name>).</article-title><source>Latvijas Entomologs</source><volume>49</volume>: <fpage>32</fpage>–<lpage>34</lpage>.</mixed-citation></ref><ref id="B1"><mixed-citation xmlns:xlink="http://www.w3.org/1999/xlink" xlink:type="simple"><person-group><name name-style="western"><surname>Abdel-Dayem</surname><given-names>MS</given-names></name><name name-style="western"><surname>Fad</surname><given-names>HH</given-names></name><name name-style="western"><surname>El-Torkey</surname><given-names>AM</given-names></name><name name-style="western"><surname>Elgharbawy</surname><given-names>AA</given-names></name><name name-style="western"><surname>Aldryhim</surname><given-names>YN</given-names></name><name name-style="western"><surname>Kondratieff</surname><given-names>BC</given-names></name><name name-style="western"><surname>Al</surname><given-names>Ansi AN</given-names></name><name name-style="western"><surname>Aldhafer</surname><given-names>HM</given-names></name></person-group> (<year>2017</year>) <article-title>The beetle fauna (<tp:taxon-name><tp:taxon-name-part taxon-name-part-type="class">Insecta</tp:taxon-name-part></tp:taxon-name>, <tp:taxon-name><tp:taxon-name-part taxon-name-part-type="order">Coleoptera</tp:taxon-name-part></tp:taxon-name>) of the Rawdhat Khorim National Park, Central Saudi Arabia.</article-title><source>ZooKeys</source><volume>653</volume>: <fpage>1</fpage>–<lpage>78</lpage>. <ext-link xlink:type="simple" ext-link-type="doi" xlink:href="10.3897/zookeys.653.10252">https://doi.org/10.3897/zookeys.653.10252</ext-link></mixed-citation></ref><ref id="B9"><mixed-citation xmlns:xlink="http://www.w3.org/1999/xlink" xlink:type="simple"><person-group><name name-style="western"><surname>Háva</surname><given-names>J</given-names></name></person-group> (<year>2015a</year>) World Catalogue of Insects (Vol. 13). <tp:taxon-name><tp:taxon-name-part taxon-name-part-type="family">Dermestidae</tp:taxon-name-part></tp:taxon-name> (<tp:taxon-name><tp:taxon-name-part taxon-name-part-type="order">Coleoptera</tp:taxon-name-part></tp:taxon-name>). Leiden/Boston: Brill, 419 pp. <ext-link xlink:type="simple" ext-link-type="doi" xlink:href="10.1163/9789004286610">https://doi.org/10.1163/9789004286610</ext-link></mixed-citation></ref></ref-list></tp:taxon-treatment>
