# Supplementary material for: The subfamily Thorictinae (Coleoptera, Dermestidae) from Saudi Arabia
Source: Zookeys. 2021 Apr 8;1029:155–74. doi: 10.3897/zookeys.1029.63940 (PMC8050014; doi:10.3897/zookeys.1029.63940)
Supplement: XML Treatment for Thorictus riyadhensis [file zookeys.1029.63940-treatment3.xml]

<!DOCTYPE tp:taxon-treatment
  PUBLIC "-//TaxonX//DTD Taxonomic Treatment Publishing DTD v0 20100105//EN" "tax-treatment-NSO.dtd">
<tp:taxon-treatment xmlns:tp="http://www.plazi.org/taxpub"><tp:treatment-meta><kwd-group><label>Taxon classification</label><kwd><named-content xmlns:xlink="http://www.w3.org/1999/xlink" content-type="kingdom">Animalia</named-content></kwd><kwd><named-content xmlns:xlink="http://www.w3.org/1999/xlink" content-type="order">Coleoptera</named-content></kwd><kwd><named-content xmlns:xlink="http://www.w3.org/1999/xlink" content-type="family">Dermestidae</named-content></kwd></kwd-group><mixed-citation publication-type="journal"><person-group><name><surname>Háva</surname><given-names>Jiří</given-names></name><name><surname>Abdel-Dayem</surname><given-names>Mahmoud S.</given-names></name><name><surname>Aldhafer</surname><given-names>Hathal M.</given-names></name></person-group><article-title>The subfamily <tp:taxon-name><tp:taxon-name-part taxon-name-part-type="subfamily">Thorictinae</tp:taxon-name-part></tp:taxon-name> (<tp:taxon-name><tp:taxon-name-part taxon-name-part-type="order">Coleoptera</tp:taxon-name-part></tp:taxon-name>, <tp:taxon-name><tp:taxon-name-part taxon-name-part-type="family">Dermestidae</tp:taxon-name-part></tp:taxon-name>) from Saudi Arabia</article-title><source>Zookeys</source><day>08</day><month>4</month><year>2021</year><volume>1029</volume><fpage>155</fpage><lpage>174</lpage><pub-id pub-id-type="doi">10.3897/zookeys.1029.63940</pub-id></mixed-citation></tp:treatment-meta><tp:nomenclature><tp:taxon-name><object-id xmlns:xlink="http://www.w3.org/1999/xlink" content-type="arpha" xlink:type="simple">B92425C4-9A4E-53A5-900B-9BBE4F397B67</object-id>
              <tp:taxon-name-part taxon-name-part-type="genus" reg="Thorictus">Thorictus</tp:taxon-name-part>
              <tp:taxon-name-part taxon-name-part-type="species" reg="riyadhensis">riyadhensis</tp:taxon-name-part>
              <object-id xmlns:xlink="http://www.w3.org/1999/xlink" content-type="zoobank" xlink:type="simple">http://zoobank.org/6018C111-2A2F-43D8-A506-E885A4B9120A</object-id>
            </tp:taxon-name><tp:taxon-authority>Háva &amp; Abdel-Dayem</tp:taxon-authority><tp:taxon-status xmlns:xlink="http://www.w3.org/1999/xlink" xlink:type="simple">sp. nov.</tp:taxon-status><xref ref-type="fig" rid="F3">Figs 3</xref><xref ref-type="fig" rid="F4">, 4</xref></tp:nomenclature><tp:treatment-sec sec-type="material" id="SECID0EOGAE"><title>Material examined.</title><p><bold><italic>Holotype.</italic></bold> Saudi Arabia • 1 ex; Riyadh Province, Wadi Hanifah, WHS04 [location near Waseel]; <named-content xmlns:xlink="http://www.w3.org/1999/xlink" content-type="dwc:verbatimCoordinates" xlink:type="simple"><named-content content-type="geo-json" specific-use="{&#34;type&#34;:&#34;Point&#34;,&#34;coordinates&#34;:[46.459590,24.866820]}" id="NCID0E3GAE" xlink:type="simple">24.86682°N, 46.45959°E</named-content></named-content>; alt. 694.942 m; 29 Apr. 2015; Abdel-Dayem M et al. leg.; pitfall trap; <named-content xmlns:xlink="http://www.w3.org/1999/xlink" content-type="dwc:institutional_code" xlink:type="simple">KSMA</named-content>. <bold><italic>Paratypes.</italic></bold> Saudi Arabia • 1 ex; Riyadh Province, Az Zulfi, Rawdat Al Sabalh; <named-content xmlns:xlink="http://www.w3.org/1999/xlink" content-type="dwc:verbatimCoordinates" xlink:type="simple"><named-content content-type="geo-json" specific-use="{&#34;type&#34;:&#34;Point&#34;,&#34;coordinates&#34;:[44.985617,26.367333]}" id="NCID0EMHAE" xlink:type="simple">26°22.040'N, 44°59.137'E</named-content></named-content>; alt. 670 m; 31 Jan. 2016; Abdel-Dayem M et al. leg.; pitfall trap; <named-content xmlns:xlink="http://www.w3.org/1999/xlink" content-type="dwc:institutional_code" xlink:type="simple">KSMA</named-content> • 1 ex; Riyadh Province, Rhodet Khorim; <named-content xmlns:xlink="http://www.w3.org/1999/xlink" content-type="dwc:verbatimCoordinates" xlink:type="simple"><named-content content-type="geo-json" specific-use="{&#34;type&#34;:&#34;Point&#34;,&#34;coordinates&#34;:[47.231050,25.432383]}" id="NCID0EZHAE" xlink:type="simple">25°25.943'N, 47°13.863'E</named-content></named-content>; alt. 572 m; 28 Apr. 2012; pitfall trap, <italic><tp:taxon-name><tp:taxon-name-part taxon-name-part-type="genus" reg="Calotropis">Calotropis</tp:taxon-name-part> <tp:taxon-name-part taxon-name-part-type="species" reg="procera">procera</tp:taxon-name-part></tp:taxon-name></italic>; <named-content xmlns:xlink="http://www.w3.org/1999/xlink" content-type="dwc:institutional_code" xlink:type="simple">KSMA</named-content> • 1 ex; same collection data as preceding; 9 Jun. 2012; pitfall trap, <italic><tp:taxon-name><tp:taxon-name-part taxon-name-part-type="genus" reg="Acacia">Acacia</tp:taxon-name-part> <tp:taxon-name-part taxon-name-part-type="species" reg="gerrardii">gerrardii</tp:taxon-name-part></tp:taxon-name></italic>; <named-content xmlns:xlink="http://www.w3.org/1999/xlink" content-type="dwc:institutional_code" xlink:type="simple">KSMA</named-content> • 1 ex; same collection data as preceding; 26 May 2012; pitfall trap, <italic><tp:taxon-name><tp:taxon-name-part taxon-name-part-type="genus" reg="Acacia">Acacia</tp:taxon-name-part> <tp:taxon-name-part taxon-name-part-type="species" reg="gerrardii">gerrardii</tp:taxon-name-part></tp:taxon-name></italic>; <abbrev xmlns:xlink="http://www.w3.org/1999/xlink" content-type="institution" xlink:title="Jiří Háva, Private Entomological Laboratory and Collection, Únětice u Prahy, Prague-West, Czech Republic" id="ABBRID0EJJAE" xlink:type="simple">JHAC</abbrev> • 1 ex; same collection data as preceding; 26 May 2012; PT, <italic><tp:taxon-name><tp:taxon-name-part taxon-name-part-type="genus" reg="Lycium">Lycium</tp:taxon-name-part> <tp:taxon-name-part taxon-name-part-type="species" reg="shawii">shawii</tp:taxon-name-part></tp:taxon-name></italic>; <named-content xmlns:xlink="http://www.w3.org/1999/xlink" content-type="dwc:institutional_code" xlink:type="simple">KSMA</named-content> • 1 ex; same collection data as preceding; 10 Dec. 2011; pitfall trap; <named-content xmlns:xlink="http://www.w3.org/1999/xlink" content-type="dwc:institutional_code" xlink:type="simple">KSMA</named-content>.</p></tp:treatment-sec><tp:treatment-sec sec-type="description" id="SECID0EDKAE"><title>Description of holotype.</title><p>Body small, brown covered by long, yellow setae on dorsal surfaces and short setae on ventral surfaces. Measurements (mm): <abbrev xmlns:xlink="http://www.w3.org/1999/xlink" xlink:title="Total length" id="ABBRID0EJKAE" xlink:type="simple">TL</abbrev> 2.9, <abbrev xmlns:xlink="http://www.w3.org/1999/xlink" xlink:title="pronotal width" id="ABBRID0ENKAE" xlink:type="simple">PW</abbrev> 1.9, <abbrev xmlns:xlink="http://www.w3.org/1999/xlink" xlink:title="Elytral width" id="ABBRID0ERKAE" xlink:type="simple">EW</abbrev> 1.9. Head finely punctate with long yellow setae. Labial palpi entirely brown. Antennae brown, with 11 antennomeres; antennal club compact, with three antennomeres. Pronotum as finely punctate as head and covered by long yellow setation. Lateral margin of pronotum not dentate. Pronotum in posterior part near scutellum without bumps. Ventral posterior pronotal angles with long yellow setation. Scutellum not visible from above. Elytra very finely punctate covered by long yellow setation. Each elytron in anterior part near humeri with one large bump. Epipleuron finely punctate, anterior angles with long yellow setation. Prosternum finely punctate. Mesosternum finely punctate, mesosternal bulge. Metasternum finely punctate. Visible abdominal ventrites very finely punctate and covered by long yellow setae. First abdominal ventrite without anterior, longitudinal striation. Legs brown, covered by yellow setae.</p><fig id="F3" position="float" orientation="portrait"><object-id xmlns:xlink="http://www.w3.org/1999/xlink" content-type="doi" xlink:type="simple">10.3897/zookeys.1029.63940.figure3</object-id><object-id xmlns:xlink="http://www.w3.org/1999/xlink" content-type="arpha" xlink:type="simple">D9E4AFE4-36BC-560F-9FD4-E7720C073BB7</object-id><label>Figure 3.</label><caption><p>Habitus dorsal aspect of <italic><tp:taxon-name><tp:taxon-name-part taxon-name-part-type="genus" reg="Thorictus">Thorictus</tp:taxon-name-part> <tp:taxon-name-part taxon-name-part-type="species" reg="riyadhensis">riyadhensis</tp:taxon-name-part></tp:taxon-name></italic> sp. nov. Háva &amp; Abdel-Dayem <bold>a</bold> specimen from Wadi Hanifah <bold>b</bold> specimen from Rhodet Khorim.</p></caption><graphic xmlns:xlink="http://www.w3.org/1999/xlink" xlink:href="zookeys-1029-155-g003.jpg" position="float" orientation="portrait" xlink:type="simple" id="oo_529721.jpg"><uri content-type="original_file" xlink:type="simple">https://binary.pensoft.net/fig/529721</uri></graphic></fig></tp:treatment-sec><tp:treatment-sec sec-type="variability" id="SECID0ERLAE"><title>Variability.</title><p>Body measurements (mm): <abbrev xmlns:xlink="http://www.w3.org/1999/xlink" xlink:title="Total length" id="ABBRID0EXLAE" xlink:type="simple">TL</abbrev> 2.5–2.9, <abbrev xmlns:xlink="http://www.w3.org/1999/xlink" xlink:title="pronotal width" id="ABBRID0E2LAE" xlink:type="simple">PW</abbrev> 1.5–1.9, <abbrev xmlns:xlink="http://www.w3.org/1999/xlink" xlink:title="Elytral width" id="ABBRID0E6LAE" xlink:type="simple">EW</abbrev> 1.5–1.9.</p></tp:treatment-sec><tp:treatment-sec sec-type="Differential diagnosis" id="SECID0EDMAE"><title>Differential diagnosis.</title><p>The new species belong to the <italic><tp:taxon-name><tp:taxon-name-part taxon-name-part-type="genus" reg="Thorictus"/><tp:taxon-name-part taxon-name-part-type="species" reg="castaneus">castaneus</tp:taxon-name-part></tp:taxon-name></italic> species group, from Saudi Arabia. There is currently only one known species, <italic><tp:taxon-name><tp:taxon-name-part taxon-name-part-type="genus" reg="Thorictus">Thorictus</tp:taxon-name-part> <tp:taxon-name-part taxon-name-part-type="species" reg="arabicus">arabicus</tp:taxon-name-part></tp:taxon-name></italic> Háva, 2010 but the new species differs from it in the abovementioned characteristics.</p><fig id="F4" position="float" orientation="portrait"><object-id xmlns:xlink="http://www.w3.org/1999/xlink" content-type="doi" xlink:type="simple">10.3897/zookeys.1029.63940.figure4</object-id><object-id xmlns:xlink="http://www.w3.org/1999/xlink" content-type="arpha" xlink:type="simple">C3327BA4-ABB0-5657-B2F9-051150306093</object-id><label>Figure 4.</label><caption><p><italic><tp:taxon-name><tp:taxon-name-part taxon-name-part-type="genus" reg="Thorictus">Thorictus</tp:taxon-name-part> <tp:taxon-name-part taxon-name-part-type="species" reg="riyadhensis">riyadhensis</tp:taxon-name-part></tp:taxon-name></italic> Háva &amp; Abdel-Dayem, sp. nov. <bold>a</bold> head lateral eye <bold>b</bold> ventral setation on pronotum and metepisternum; <italic><tp:taxon-name><tp:taxon-name-part taxon-name-part-type="genus" reg="Thorictus">Thorictus</tp:taxon-name-part> <tp:taxon-name-part taxon-name-part-type="species" reg="arabicus">arabicus</tp:taxon-name-part></tp:taxon-name></italic> Háva, 2010 <bold>c</bold> head lateral eye <bold>d</bold> ventral setation on pronotum and metepisternum.</p></caption><graphic xmlns:xlink="http://www.w3.org/1999/xlink" xlink:href="zookeys-1029-155-g004.jpg" position="float" orientation="portrait" xlink:type="simple" id="oo_529722.jpg"><uri content-type="original_file" xlink:type="simple">https://binary.pensoft.net/fig/529722</uri></graphic></fig></tp:treatment-sec><tp:treatment-sec sec-type="etymology" id="SECID0EJOAE"><title>Etymology.</title><p>Named according to type locality: Riyadh Province.</p></tp:treatment-sec><tp:treatment-sec sec-type="remarks" id="SECID0EOOAE"><title>Remarks.</title><p>The species was erroneously published by <xref ref-type="bibr" rid="B1">Abdel-Dayem et al. (2017)</xref> as <italic><tp:taxon-name><tp:taxon-name-part taxon-name-part-type="genus" reg="Thorictus">Thorictus</tp:taxon-name-part> <tp:taxon-name-part taxon-name-part-type="species" reg="foreli">foreli</tp:taxon-name-part></tp:taxon-name></italic> Wasmann, 1894. <italic><tp:taxon-name><tp:taxon-name-part taxon-name-part-type="genus" reg="Thorictus">Thorictus</tp:taxon-name-part> <tp:taxon-name-part taxon-name-part-type="species" reg="foreli">foreli</tp:taxon-name-part></tp:taxon-name></italic> is a North African species, occurring in Algeria, Morocco, and Tunisia (<xref ref-type="bibr" rid="B9">Háva 2015a</xref>), so it is excluded from the fauna of Saudi Arabia.</p></tp:treatment-sec><tp:treatment-sec sec-type="Ecological notes" id="SECID0ESPAE"><title>Ecological notes.</title><p>The holotype was found in Wadi Hanifah at an area with loam soil covered by <italic><tp:taxon-name><tp:taxon-name-part taxon-name-part-type="genus" reg="Carthamus">Carthamus</tp:taxon-name-part> <tp:taxon-name-part taxon-name-part-type="species" reg="oxyacantha">oxyacantha</tp:taxon-name-part></tp:taxon-name></italic> M. Bieb. (<tp:taxon-name><tp:taxon-name-part taxon-name-part-type="family">Asteraceae</tp:taxon-name-part></tp:taxon-name>) and <italic><tp:taxon-name><tp:taxon-name-part taxon-name-part-type="genus" reg="Zilla">Zilla</tp:taxon-name-part> <tp:taxon-name-part taxon-name-part-type="species" reg="spinosa">spinosa</tp:taxon-name-part></tp:taxon-name></italic> (L.) Prantl (<tp:taxon-name><tp:taxon-name-part taxon-name-part-type="family">Brassicaceae</tp:taxon-name-part></tp:taxon-name>) (Fig. <xref ref-type="fig" rid="F5">5</xref>). The ant species <italic><tp:taxon-name><tp:taxon-name-part taxon-name-part-type="genus" reg="Camponotus">Camponotus</tp:taxon-name-part> <tp:taxon-name-part taxon-name-part-type="species" reg="thoracicus">thoracicus</tp:taxon-name-part></tp:taxon-name></italic> (Fabricius 1804), <italic><tp:taxon-name><tp:taxon-name-part taxon-name-part-type="genus" reg="Cataglyphis">Cataglyphis</tp:taxon-name-part> <tp:taxon-name-part taxon-name-part-type="species" reg="holgerseni">holgerseni</tp:taxon-name-part></tp:taxon-name></italic> (Collingwood &amp; Agosti, 1996), <italic><tp:taxon-name><tp:taxon-name-part taxon-name-part-type="genus" reg="Cataglyphis">Cataglyphis</tp:taxon-name-part> <tp:taxon-name-part taxon-name-part-type="species" reg="lividus">lividus</tp:taxon-name-part></tp:taxon-name></italic> (André, 1881), <italic><tp:taxon-name><tp:taxon-name-part taxon-name-part-type="genus" reg="Lepisiota">Lepisiota</tp:taxon-name-part> <tp:taxon-name-part taxon-name-part-type="species" reg="simplex">simplex</tp:taxon-name-part></tp:taxon-name></italic> (Forel, 1892), and <italic><tp:taxon-name><tp:taxon-name-part taxon-name-part-type="genus" reg="Monomorium">Monomorium</tp:taxon-name-part> <tp:taxon-name-part taxon-name-part-type="species" reg="abeillei">abeillei</tp:taxon-name-part></tp:taxon-name></italic> (André, 1881) were collected with the holotype in the same pitfall trap. The paratype was found in loam area covered with <italic><tp:taxon-name><tp:taxon-name-part taxon-name-part-type="genus" reg="Calotropis">Calotropis</tp:taxon-name-part> <tp:taxon-name-part taxon-name-part-type="species" reg="procera">procera</tp:taxon-name-part></tp:taxon-name></italic> (Aiton) W.T. Aiton (<tp:taxon-name><tp:taxon-name-part taxon-name-part-type="family">Apocynaceae</tp:taxon-name-part></tp:taxon-name>) and <italic><tp:taxon-name><tp:taxon-name-part taxon-name-part-type="genus" reg="Pulicaria">Pulicaria</tp:taxon-name-part> <tp:taxon-name-part taxon-name-part-type="species" reg="undulata">undulata</tp:taxon-name-part></tp:taxon-name></italic> (L.) C. A. Mey. (<tp:taxon-name><tp:taxon-name-part taxon-name-part-type="family">Asteraceae</tp:taxon-name-part></tp:taxon-name>) at Rawdat Al Sabalh (Fig. <xref ref-type="fig" rid="F6">6</xref>). While at Rhodet Khorim, the paratypes were collected from a sandy area using pitfall traps under canopies of <italic><tp:taxon-name><tp:taxon-name-part taxon-name-part-type="genus" reg="Acacia">Acacia</tp:taxon-name-part> <tp:taxon-name-part taxon-name-part-type="species" reg="gerrardii">gerrardii</tp:taxon-name-part></tp:taxon-name></italic> Benth. (<tp:taxon-name><tp:taxon-name-part taxon-name-part-type="family">Fabaceae</tp:taxon-name-part></tp:taxon-name>), <italic><tp:taxon-name><tp:taxon-name-part taxon-name-part-type="genus" reg="Calotropis">Calotropis</tp:taxon-name-part> <tp:taxon-name-part taxon-name-part-type="species" reg="procera">procera</tp:taxon-name-part></tp:taxon-name></italic> (Aiton) W.T. Aiton, and <italic><tp:taxon-name><tp:taxon-name-part taxon-name-part-type="genus" reg="Lycium">Lycium</tp:taxon-name-part> <tp:taxon-name-part taxon-name-part-type="species" reg="shawii">shawii</tp:taxon-name-part></tp:taxon-name></italic> Roem. &amp; Schult. (<tp:taxon-name><tp:taxon-name-part taxon-name-part-type="family">Solanaceae</tp:taxon-name-part></tp:taxon-name>) (Fig. <xref ref-type="fig" rid="F7">7</xref>). Ant species of <italic><tp:taxon-name><tp:taxon-name-part taxon-name-part-type="genus" reg="Camponotus">Camponotus</tp:taxon-name-part> <tp:taxon-name-part taxon-name-part-type="species" reg="sericeus">sericeus</tp:taxon-name-part></tp:taxon-name></italic> (Fabricius, 1798), <italic><tp:taxon-name><tp:taxon-name-part taxon-name-part-type="genus" reg="Camponotus">Camponotus</tp:taxon-name-part> <tp:taxon-name-part taxon-name-part-type="species" reg="xerxes">xerxes</tp:taxon-name-part></tp:taxon-name></italic> Forel, 1904, <italic><tp:taxon-name><tp:taxon-name-part taxon-name-part-type="genus" reg="Cataglyphis">Cataglyphis</tp:taxon-name-part> <tp:taxon-name-part taxon-name-part-type="species" reg="fisheri">fisheri</tp:taxon-name-part></tp:taxon-name></italic> Sharaf &amp; Aldawood, 2015, <italic><tp:taxon-name><tp:taxon-name-part taxon-name-part-type="genus" reg="Cataglyphis">Cataglyphis</tp:taxon-name-part> <tp:taxon-name-part taxon-name-part-type="species" reg="lividus">lividus</tp:taxon-name-part></tp:taxon-name></italic> (André, 1881), <italic><tp:taxon-name><tp:taxon-name-part taxon-name-part-type="genus" reg="Cataglyphis">Cataglyphis</tp:taxon-name-part> <tp:taxon-name-part taxon-name-part-type="species" reg="niger">niger</tp:taxon-name-part></tp:taxon-name></italic> (André, 1881), <italic><tp:taxon-name><tp:taxon-name-part taxon-name-part-type="genus" reg="Cataglyphis">Cataglyphis</tp:taxon-name-part> <tp:taxon-name-part taxon-name-part-type="species" reg="viaticoides">viaticoides</tp:taxon-name-part></tp:taxon-name></italic> (André, 1881), <italic><tp:taxon-name><tp:taxon-name-part taxon-name-part-type="genus" reg="Lepisiota">Lepisiota</tp:taxon-name-part> <tp:taxon-name-part taxon-name-part-type="species" reg="dammama">dammama</tp:taxon-name-part></tp:taxon-name></italic> Collingwood &amp; Agosti, 1996, <italic><tp:taxon-name><tp:taxon-name-part taxon-name-part-type="genus" reg="Lepisiota">Lepisiota</tp:taxon-name-part> <tp:taxon-name-part taxon-name-part-type="species" reg="simplex">simplex</tp:taxon-name-part></tp:taxon-name></italic> (Forel, 1892), <italic><tp:taxon-name><tp:taxon-name-part taxon-name-part-type="genus" reg="Tetramorium">Tetramorium</tp:taxon-name-part> <tp:taxon-name-part taxon-name-part-type="species" reg="chefketi">chefketi</tp:taxon-name-part></tp:taxon-name></italic> Forel, 1911, <italic><tp:taxon-name><tp:taxon-name-part taxon-name-part-type="genus" reg="Tetramorium">Tetramorium</tp:taxon-name-part> <tp:taxon-name-part taxon-name-part-type="species" reg="sericeiventre">sericeiventre</tp:taxon-name-part></tp:taxon-name></italic> Emery, 1877, and <italic><tp:taxon-name><tp:taxon-name-part taxon-name-part-type="genus" reg="Trichomyrmex">Trichomyrmex</tp:taxon-name-part> <tp:taxon-name-part taxon-name-part-type="species" reg="mayri">mayri</tp:taxon-name-part></tp:taxon-name></italic> (Forel, 1902) were caught with the paratypes from the same pitfall traps. <italic><tp:taxon-name><tp:taxon-name-part taxon-name-part-type="genus" reg="Thorictus">Thorictus</tp:taxon-name-part> <tp:taxon-name-part taxon-name-part-type="species" reg="riyadhensis">riyadhensis</tp:taxon-name-part></tp:taxon-name></italic> was collected during December and January, and from April to June.</p><fig id="F5" position="float" orientation="portrait"><object-id xmlns:xlink="http://www.w3.org/1999/xlink" content-type="doi" xlink:type="simple">10.3897/zookeys.1029.63940.figure5</object-id><object-id xmlns:xlink="http://www.w3.org/1999/xlink" content-type="arpha" xlink:type="simple">A88200D5-47DC-5314-8821-E60D8640E5F5</object-id><label>Figure 5.</label><caption><p>Habitat of <italic><tp:taxon-name><tp:taxon-name-part taxon-name-part-type="genus" reg="Thorictus">Thorictus</tp:taxon-name-part> <tp:taxon-name-part taxon-name-part-type="species" reg="riyadhensis">riyadhensis</tp:taxon-name-part></tp:taxon-name></italic> Háva &amp; Abdel-Dayem, sp. nov. holotype in Wadi Hanifah, Ad Diriyah, Riyadh Province, at an elevation of 695 m. <italic><tp:taxon-name><tp:taxon-name-part taxon-name-part-type="genus" reg="Carthamus">Carthamus</tp:taxon-name-part> <tp:taxon-name-part taxon-name-part-type="species" reg="oxyacantha">oxyacantha</tp:taxon-name-part></tp:taxon-name></italic> M. Bieb. (<tp:taxon-name><tp:taxon-name-part taxon-name-part-type="family">Asteraceae</tp:taxon-name-part></tp:taxon-name>) in the bottom right corner, and <italic><tp:taxon-name><tp:taxon-name-part taxon-name-part-type="genus" reg="Zilla">Zilla</tp:taxon-name-part> <tp:taxon-name-part taxon-name-part-type="species" reg="spinosa">spinosa</tp:taxon-name-part></tp:taxon-name></italic> (L.) Prantl (<tp:taxon-name><tp:taxon-name-part taxon-name-part-type="family">Brassicaceae</tp:taxon-name-part></tp:taxon-name>) in the foreground.</p></caption><graphic xmlns:xlink="http://www.w3.org/1999/xlink" xlink:href="zookeys-1029-155-g005.jpg" position="float" orientation="portrait" xlink:type="simple" id="oo_529723.jpg"><uri content-type="original_file" xlink:type="simple">https://binary.pensoft.net/fig/529723</uri></graphic></fig><fig id="F6" position="float" orientation="portrait"><object-id xmlns:xlink="http://www.w3.org/1999/xlink" content-type="doi" xlink:type="simple">10.3897/zookeys.1029.63940.figure6</object-id><object-id xmlns:xlink="http://www.w3.org/1999/xlink" content-type="arpha" xlink:type="simple">16B727F4-B798-5EB5-81AA-96D40739C2EE</object-id><label>Figure 6.</label><caption><p>Habitat of <italic><tp:taxon-name><tp:taxon-name-part taxon-name-part-type="genus" reg="Thorictus">Thorictus</tp:taxon-name-part> <tp:taxon-name-part taxon-name-part-type="species" reg="riyadhensis">riyadhensis</tp:taxon-name-part></tp:taxon-name></italic> Háva &amp; Abdel-Dayem, sp. nov. paratype in Rawdat Al Sabalh, Az Zulfi, Riyadh Province, at 670 m elevation. <italic><tp:taxon-name><tp:taxon-name-part taxon-name-part-type="genus" reg="Calotropis">Calotropis</tp:taxon-name-part> <tp:taxon-name-part taxon-name-part-type="species" reg="procera">procera</tp:taxon-name-part></tp:taxon-name></italic> (Aiton) W.T. Aiton (<tp:taxon-name><tp:taxon-name-part taxon-name-part-type="family">Apocynaceae</tp:taxon-name-part></tp:taxon-name>) in background, and <italic><tp:taxon-name><tp:taxon-name-part taxon-name-part-type="genus" reg="Pulicaria">Pulicaria</tp:taxon-name-part> <tp:taxon-name-part taxon-name-part-type="species" reg="undulata">undulata</tp:taxon-name-part></tp:taxon-name></italic> (L.) C. A. Mey. (<tp:taxon-name><tp:taxon-name-part taxon-name-part-type="family">Asteraceae</tp:taxon-name-part></tp:taxon-name>) in the foreground and among the shrubs.</p></caption><graphic xmlns:xlink="http://www.w3.org/1999/xlink" xlink:href="zookeys-1029-155-g006.jpg" position="float" orientation="portrait" xlink:type="simple" id="oo_529724.jpg"><uri content-type="original_file" xlink:type="simple">https://binary.pensoft.net/fig/529724</uri></graphic></fig><fig id="F7" position="float" orientation="portrait"><object-id xmlns:xlink="http://www.w3.org/1999/xlink" content-type="doi" xlink:type="simple">10.3897/zookeys.1029.63940.figure7</object-id><object-id xmlns:xlink="http://www.w3.org/1999/xlink" content-type="arpha" xlink:type="simple">8B79BD75-4D0F-5B68-A375-F3E95A31E5B7</object-id><label>Figure 7.</label><caption><p>Habitat of <italic><tp:taxon-name><tp:taxon-name-part taxon-name-part-type="genus" reg="Thorictus">Thorictus</tp:taxon-name-part> <tp:taxon-name-part taxon-name-part-type="species" reg="riyadhensis">riyadhensis</tp:taxon-name-part></tp:taxon-name></italic> Háva &amp; Abdel-Dayem, sp. nov. paratype in Rhodet Khorim, Ramah, Riyadh Province, at an elevation of 572 m. Trees of <italic><tp:taxon-name><tp:taxon-name-part taxon-name-part-type="genus" reg="Acacia">Acacia</tp:taxon-name-part> <tp:taxon-name-part taxon-name-part-type="species" reg="gerrardii">gerrardii</tp:taxon-name-part></tp:taxon-name></italic> Benth. (<tp:taxon-name><tp:taxon-name-part taxon-name-part-type="family">Fabaceae</tp:taxon-name-part></tp:taxon-name>) in the background, shrubs of <italic><tp:taxon-name><tp:taxon-name-part taxon-name-part-type="genus" reg="Calotropis">Calotropis</tp:taxon-name-part> <tp:taxon-name-part taxon-name-part-type="species" reg="procera">procera</tp:taxon-name-part></tp:taxon-name></italic> (Aiton) W. T. Aiton (<tp:taxon-name><tp:taxon-name-part taxon-name-part-type="family">Apocynaceae</tp:taxon-name-part></tp:taxon-name>) and <italic><tp:taxon-name><tp:taxon-name-part taxon-name-part-type="genus" reg="Ziziphus">Ziziphus</tp:taxon-name-part> <tp:taxon-name-part taxon-name-part-type="species" reg="nummularia">nummularia</tp:taxon-name-part></tp:taxon-name></italic> (Burm. f) Wight &amp; Arn. (<tp:taxon-name><tp:taxon-name-part taxon-name-part-type="family">Rhamnaceae</tp:taxon-name-part></tp:taxon-name>), shrub of <italic><tp:taxon-name><tp:taxon-name-part taxon-name-part-type="genus" reg="Lycium">Lycium</tp:taxon-name-part> <tp:taxon-name-part taxon-name-part-type="species" reg="shawii">shawii</tp:taxon-name-part></tp:taxon-name></italic> Roem. &amp; Schult. (<tp:taxon-name><tp:taxon-name-part taxon-name-part-type="family">Solanaceae</tp:taxon-name-part></tp:taxon-name>) in the left corner of the bottom, and <italic><tp:taxon-name><tp:taxon-name-part taxon-name-part-type="genus" reg="Rhazya">Rhazya</tp:taxon-name-part> <tp:taxon-name-part taxon-name-part-type="species" reg="stricta">stricta</tp:taxon-name-part></tp:taxon-name></italic> Decne. (<tp:taxon-name><tp:taxon-name-part taxon-name-part-type="family">Apocynaceae</tp:taxon-name-part></tp:taxon-name>) in the foreground and middle.</p></caption><graphic xmlns:xlink="http://www.w3.org/1999/xlink" xlink:href="zookeys-1029-155-g007.jpg" position="float" orientation="portrait" xlink:type="simple" id="oo_529725.jpg"><uri content-type="original_file" xlink:type="simple">https://binary.pensoft.net/fig/529725</uri></graphic></fig></tp:treatment-sec><tp:treatment-sec sec-type="distribution" id="SECID0EDAAG"><title>Geographical distribution.</title><p>This new <tp:taxon-name><tp:taxon-name-part taxon-name-part-type="tribe">Thorictini</tp:taxon-name-part></tp:taxon-name> species is known from Najd Plateau, Central Saudi Arabia, Riyadh Province (Fig. <xref ref-type="fig" rid="F1">1</xref>), at Wadi Hanifah (Ad Diriyah), Rawdat Al Sabalh (Az Zulfi), and Rhodet Khorim (Ramah).</p></tp:treatment-sec><tp:treatment-sec><!--Section generated to contain objects referenced in tp:taxon-treatment.--><fig id="F1" position="float" orientation="portrait"><object-id xmlns:xlink="http://www.w3.org/1999/xlink" content-type="doi" xlink:type="simple">10.3897/zookeys.1029.63940.figure1</object-id><object-id xmlns:xlink="http://www.w3.org/1999/xlink" content-type="arpha" xlink:type="simple">1DE00A7E-1526-56A1-A577-7EFA95A9CA8A</object-id><label>Figure 1.</label><caption><p>Map of Saudi Arabian provinces and distribution of <tp:taxon-name><tp:taxon-name-part taxon-name-part-type="subfamily">Thorictinae</tp:taxon-name-part></tp:taxon-name> species.</p></caption><graphic xmlns:xlink="http://www.w3.org/1999/xlink" xlink:href="zookeys-1029-155-g001.jpg" position="float" orientation="portrait" xlink:type="simple" id="oo_529719.jpg"><uri content-type="original_file" xlink:type="simple">https://binary.pensoft.net/fig/529719</uri></graphic></fig></tp:treatment-sec><ref-list><ref id="B1"><mixed-citation xmlns:xlink="http://www.w3.org/1999/xlink" xlink:type="simple"><person-group><name name-style="western"><surname>Abdel-Dayem</surname><given-names>MS</given-names></name><name name-style="western"><surname>Fad</surname><given-names>HH</given-names></name><name name-style="western"><surname>El-Torkey</surname><given-names>AM</given-names></name><name name-style="western"><surname>Elgharbawy</surname><given-names>AA</given-names></name><name name-style="western"><surname>Aldryhim</surname><given-names>YN</given-names></name><name name-style="western"><surname>Kondratieff</surname><given-names>BC</given-names></name><name name-style="western"><surname>Al</surname><given-names>Ansi AN</given-names></name><name name-style="western"><surname>Aldhafer</surname><given-names>HM</given-names></name></person-group> (<year>2017</year>) <article-title>The beetle fauna (<tp:taxon-name><tp:taxon-name-part taxon-name-part-type="class">Insecta</tp:taxon-name-part></tp:taxon-name>, <tp:taxon-name><tp:taxon-name-part taxon-name-part-type="order">Coleoptera</tp:taxon-name-part></tp:taxon-name>) of the Rawdhat Khorim National Park, Central Saudi Arabia.</article-title><source>ZooKeys</source><volume>653</volume>: <fpage>1</fpage>–<lpage>78</lpage>. <ext-link xlink:type="simple" ext-link-type="doi" xlink:href="10.3897/zookeys.653.10252">https://doi.org/10.3897/zookeys.653.10252</ext-link></mixed-citation></ref><ref id="B9"><mixed-citation xmlns:xlink="http://www.w3.org/1999/xlink" xlink:type="simple"><person-group><name name-style="western"><surname>Háva</surname><given-names>J</given-names></name></person-group> (<year>2015a</year>) World Catalogue of Insects (Vol. 13). <tp:taxon-name><tp:taxon-name-part taxon-name-part-type="family">Dermestidae</tp:taxon-name-part></tp:taxon-name> (<tp:taxon-name><tp:taxon-name-part taxon-name-part-type="order">Coleoptera</tp:taxon-name-part></tp:taxon-name>). Leiden/Boston: Brill, 419 pp. <ext-link xlink:type="simple" ext-link-type="doi" xlink:href="10.1163/9789004286610">https://doi.org/10.1163/9789004286610</ext-link></mixed-citation></ref></ref-list></tp:taxon-treatment>
