# Supplementary material for: The subfamily Thorictinae (Coleoptera, Dermestidae) from Saudi Arabia
Source: Zookeys. 2021 Apr 8;1029:155–74. doi: 10.3897/zookeys.1029.63940 (PMC8050014; doi:10.3897/zookeys.1029.63940)
Supplement: XML Treatment for Thorictus hanifahensis [file zookeys.1029.63940-treatment4.xml]

<!DOCTYPE tp:taxon-treatment
  PUBLIC "-//TaxonX//DTD Taxonomic Treatment Publishing DTD v0 20100105//EN" "tax-treatment-NSO.dtd">
<tp:taxon-treatment xmlns:tp="http://www.plazi.org/taxpub"><tp:treatment-meta><kwd-group><label>Taxon classification</label><kwd><named-content xmlns:xlink="http://www.w3.org/1999/xlink" content-type="kingdom">Animalia</named-content></kwd><kwd><named-content xmlns:xlink="http://www.w3.org/1999/xlink" content-type="order">Coleoptera</named-content></kwd><kwd><named-content xmlns:xlink="http://www.w3.org/1999/xlink" content-type="family">Dermestidae</named-content></kwd></kwd-group><mixed-citation publication-type="journal"><person-group><name><surname>Háva</surname><given-names>Jiří</given-names></name><name><surname>Abdel-Dayem</surname><given-names>Mahmoud S.</given-names></name><name><surname>Aldhafer</surname><given-names>Hathal M.</given-names></name></person-group><article-title>The subfamily <tp:taxon-name><tp:taxon-name-part taxon-name-part-type="subfamily">Thorictinae</tp:taxon-name-part></tp:taxon-name> (<tp:taxon-name><tp:taxon-name-part taxon-name-part-type="order">Coleoptera</tp:taxon-name-part></tp:taxon-name>, <tp:taxon-name><tp:taxon-name-part taxon-name-part-type="family">Dermestidae</tp:taxon-name-part></tp:taxon-name>) from Saudi Arabia</article-title><source>Zookeys</source><day>08</day><month>4</month><year>2021</year><volume>1029</volume><fpage>155</fpage><lpage>174</lpage><pub-id pub-id-type="doi">10.3897/zookeys.1029.63940</pub-id></mixed-citation></tp:treatment-meta><tp:nomenclature><tp:taxon-name><object-id xmlns:xlink="http://www.w3.org/1999/xlink" content-type="arpha" xlink:type="simple">042022D2-1ADE-5903-BE9E-E293CDF5EEB0</object-id>
              <tp:taxon-name-part taxon-name-part-type="genus" reg="Thorictus">Thorictus</tp:taxon-name-part>
              <tp:taxon-name-part taxon-name-part-type="species" reg="hanifahensis">hanifahensis</tp:taxon-name-part>
              <object-id xmlns:xlink="http://www.w3.org/1999/xlink" content-type="zoobank" xlink:type="simple">http://zoobank.org/613E430C-72E7-4983-8FD9-A9A4A2F47E54</object-id>
            </tp:taxon-name><tp:taxon-authority>Háva &amp; Abdel-Dayem</tp:taxon-authority><tp:taxon-status xmlns:xlink="http://www.w3.org/1999/xlink" xlink:type="simple">sp. nov.</tp:taxon-status><xref ref-type="fig" rid="F8">Figs 8</xref><xref ref-type="fig" rid="F9">, 9</xref></tp:nomenclature><tp:treatment-sec sec-type="material" id="SECID0ESCAG"><title>Material examined.</title><p><bold><italic>Holotype.</italic></bold> Saudi Arabia • 1 ex; Riyadh Province, Wadi Hanifah, WHS01 [location near Waseel]; <named-content xmlns:xlink="http://www.w3.org/1999/xlink" content-type="dwc:verbatimCoordinates" xlink:type="simple"><named-content content-type="geo-json" specific-use="{&#34;type&#34;:&#34;Point&#34;,&#34;coordinates&#34;:[46.456775,24.870110]}" id="NCID0EADAG" xlink:type="simple">24.87011°N, 46.456775°E</named-content></named-content>; alt. 707.051 m; 12 Oct. 2015; Abdel-Dayem M et al. leg.; pitfall trap; <named-content xmlns:xlink="http://www.w3.org/1999/xlink" content-type="dwc:institutional_code" xlink:type="simple">KSMA</named-content>.</p></tp:treatment-sec><tp:treatment-sec sec-type="description" id="SECID0EKDAG"><title>Description of holotype.</title><p>Body small, brown covered by long yellow setae on dorsal surfaces and short setae on ventral surfaces. Measurements (mm): <abbrev xmlns:xlink="http://www.w3.org/1999/xlink" xlink:title="Total length" id="ABBRID0EQDAG" xlink:type="simple">TL</abbrev> 2.8, <abbrev xmlns:xlink="http://www.w3.org/1999/xlink" xlink:title="pronotal width" id="ABBRID0EUDAG" xlink:type="simple">PW</abbrev> 1.6, <abbrev xmlns:xlink="http://www.w3.org/1999/xlink" xlink:title="Elytral width" id="ABBRID0EYDAG" xlink:type="simple">EW</abbrev> 1.6. Head finely punctate with long yellow setae. Labial palpi entirely brown. Antennae brown, with 11 antennomeres, antennal club compact with three antennomeres. Pronotum as finely punctate as head, covered by long yellow setation. Lateral margin of pronotum not dentate. Pronotum in posterior part near scutellum without bumps. Ventral posterior pronotal angles with long yellow setation. Scutellum not visible from above. Elytra very finely punctate covered by long yellow setation. Each elytron in anterior part near humeri with one very small bump. Epipleuron finely punctate, anterior angles with long yellow setation. Prosternum finely punctate. Mesosternum finely punctate, mesosternal bulge. Metasternum finely punctate. Visible abdominal ventrites very finely punctate, covered by long yellow setae. First abdominal ventrite with anterior, longitudinal striation. Legs brown, covered by yellow setae.</p><fig id="F8" position="float" orientation="portrait"><object-id xmlns:xlink="http://www.w3.org/1999/xlink" content-type="doi" xlink:type="simple">10.3897/zookeys.1029.63940.figure8</object-id><object-id xmlns:xlink="http://www.w3.org/1999/xlink" content-type="arpha" xlink:type="simple">28812C74-B539-51C3-AB6A-4CB32CAD1CF1</object-id><label>Figure 8.</label><caption><p>Habitus dorsal aspect of <italic><tp:taxon-name><tp:taxon-name-part taxon-name-part-type="genus" reg="Thorictus">Thorictus</tp:taxon-name-part> <tp:taxon-name-part taxon-name-part-type="species" reg="hanifahensis">hanifahensis</tp:taxon-name-part></tp:taxon-name></italic> Háva &amp; Abdel-Dayem, sp. nov.</p></caption><graphic xmlns:xlink="http://www.w3.org/1999/xlink" xlink:href="zookeys-1029-155-g008.jpg" position="float" orientation="portrait" xlink:type="simple" id="oo_529726.jpg"><uri content-type="original_file" xlink:type="simple">https://binary.pensoft.net/fig/529726</uri></graphic></fig></tp:treatment-sec><tp:treatment-sec sec-type="Differential diagnosis" id="SECID0EUEAG"><title>Differential diagnosis.</title><p>The new species is similar to <italic><tp:taxon-name><tp:taxon-name-part taxon-name-part-type="genus" reg="Thorictus">T</tp:taxon-name-part> <tp:taxon-name-part taxon-name-part-type="species" reg="munganasti">munganasti</tp:taxon-name-part></tp:taxon-name></italic> Reitter, 1908 (Egypt) but differs from it by the abovementioned characteristics.</p><fig id="F9" position="float" orientation="portrait"><object-id xmlns:xlink="http://www.w3.org/1999/xlink" content-type="doi" xlink:type="simple">10.3897/zookeys.1029.63940.figure9</object-id><object-id xmlns:xlink="http://www.w3.org/1999/xlink" content-type="arpha" xlink:type="simple">1FE8530B-D5C4-5692-9049-EDD16F906AA1</object-id><label>Figure 9.</label><caption><p><italic><tp:taxon-name><tp:taxon-name-part taxon-name-part-type="genus" reg="Thorictus">Thorictus</tp:taxon-name-part> <tp:taxon-name-part taxon-name-part-type="species" reg="hanifahensis">hanifahensis</tp:taxon-name-part></tp:taxon-name></italic> Háva &amp; Abdel-Dayem, sp. nov. <bold>a</bold> head lateral eye <bold>b</bold> ventral setation on pronotum and metepisternum, <italic><tp:taxon-name><tp:taxon-name-part taxon-name-part-type="genus" reg="Thorictus">T</tp:taxon-name-part> <tp:taxon-name-part taxon-name-part-type="species" reg="munganasti">munganasti</tp:taxon-name-part></tp:taxon-name></italic> (Reitter 1908) <bold>c</bold> head lateral eye (according to <xref ref-type="bibr" rid="B16">John 1963</xref>) <bold>d</bold> ventral setation on pronotum and metepisternum (according to <xref ref-type="bibr" rid="B16">John 1963</xref>).</p></caption></fig></tp:treatment-sec><tp:treatment-sec sec-type="etymology" id="SECID0ETGAG"><title>Etymology.</title><p>Named according to type locality: Wadi Hanifah.</p></tp:treatment-sec><tp:treatment-sec sec-type="Ecological notes" id="SECID0EYGAG"><title>Ecological notes.</title><p>This species was found in an area with loam texture, which is dominated by <italic><tp:taxon-name><tp:taxon-name-part taxon-name-part-type="genus" reg="Tamarix">Tamarix</tp:taxon-name-part> <tp:taxon-name-part taxon-name-part-type="species" reg="senegalensis">senegalensis</tp:taxon-name-part></tp:taxon-name></italic> DC. (<tp:taxon-name><tp:taxon-name-part taxon-name-part-type="family">Tamaricaceae</tp:taxon-name-part></tp:taxon-name>) and some <italic><tp:taxon-name><tp:taxon-name-part taxon-name-part-type="genus" reg="Acacia">Acacia</tp:taxon-name-part> <tp:taxon-name-part taxon-name-part-type="species" reg="gerrardii">gerrardii</tp:taxon-name-part></tp:taxon-name></italic> Benth. (<tp:taxon-name><tp:taxon-name-part taxon-name-part-type="family">Fabaceae</tp:taxon-name-part></tp:taxon-name>) (Fig. <xref ref-type="fig" rid="F10">10</xref>). The single specimen was collected by pitfall trap in October, along with the ant species <italic><tp:taxon-name><tp:taxon-name-part taxon-name-part-type="genus" reg="Camponotus">Camponotus</tp:taxon-name-part> <tp:taxon-name-part taxon-name-part-type="species" reg="sericeus">sericeus</tp:taxon-name-part></tp:taxon-name></italic> (Fabricius, 1798), <italic><tp:taxon-name><tp:taxon-name-part taxon-name-part-type="genus" reg="Camponotus">Camponotus</tp:taxon-name-part> <tp:taxon-name-part taxon-name-part-type="species" reg="thoracicus">thoracicus</tp:taxon-name-part></tp:taxon-name></italic> (Fabricius, 1804), <italic><tp:taxon-name><tp:taxon-name-part taxon-name-part-type="genus" reg="Cataglyphis">Cataglyphis</tp:taxon-name-part> <tp:taxon-name-part taxon-name-part-type="species" reg="holgerseni">holgerseni</tp:taxon-name-part></tp:taxon-name></italic> Collingwood &amp; Agosti, 1996, <italic><tp:taxon-name><tp:taxon-name-part taxon-name-part-type="genus" reg="Cataglyphis">Cataglyphis</tp:taxon-name-part> <tp:taxon-name-part taxon-name-part-type="species" reg="livida">livida</tp:taxon-name-part></tp:taxon-name></italic> (André, 1881), <italic><tp:taxon-name><tp:taxon-name-part taxon-name-part-type="genus" reg="Lepisiota">Lepisiota</tp:taxon-name-part> <tp:taxon-name-part taxon-name-part-type="species" reg="simplex">simplex</tp:taxon-name-part></tp:taxon-name></italic> (Forel, 1892), <italic><tp:taxon-name><tp:taxon-name-part taxon-name-part-type="genus" reg="Monomorium">Monomorium</tp:taxon-name-part> <tp:taxon-name-part taxon-name-part-type="species" reg="abeillei">abeillei</tp:taxon-name-part></tp:taxon-name></italic> André, 1881, <italic><tp:taxon-name><tp:taxon-name-part taxon-name-part-type="genus" reg="Monomorium">Monomorium</tp:taxon-name-part> <tp:taxon-name-part taxon-name-part-type="species" reg="niloticum">niloticum</tp:taxon-name-part></tp:taxon-name></italic> Emery, 1881, <italic><tp:taxon-name><tp:taxon-name-part taxon-name-part-type="genus" reg="Tetramorium">Tetramorium</tp:taxon-name-part> <tp:taxon-name-part taxon-name-part-type="species" reg="caespitum">caespitum</tp:taxon-name-part></tp:taxon-name></italic> (Linnaeus, 1758), and <italic><tp:taxon-name><tp:taxon-name-part taxon-name-part-type="genus" reg="Trichomyrmex">Trichomyrmex</tp:taxon-name-part> <tp:taxon-name-part taxon-name-part-type="species" reg="mayri">mayri</tp:taxon-name-part></tp:taxon-name></italic> (Forel, 1902) in the same trap.</p><fig id="F10" position="float" orientation="portrait"><object-id xmlns:xlink="http://www.w3.org/1999/xlink" content-type="doi" xlink:type="simple">10.3897/zookeys.1029.63940.figure10</object-id><object-id xmlns:xlink="http://www.w3.org/1999/xlink" content-type="arpha" xlink:type="simple">FF71247A-5023-50F1-8FC9-BEAB19F3B4C8</object-id><label>Figure 10.</label><caption><p>Habitat of <italic><tp:taxon-name><tp:taxon-name-part taxon-name-part-type="genus" reg="Thorictus">Thorictus</tp:taxon-name-part> <tp:taxon-name-part taxon-name-part-type="species" reg="hanifahensis">hanifahensis</tp:taxon-name-part></tp:taxon-name></italic> Háva &amp; Abdel-Dayem, sp. nov. holotype in Central Saudi Arabia, Riyadh Province, Wadi Hanifah, at 707 m elevation. <italic><tp:taxon-name><tp:taxon-name-part taxon-name-part-type="genus" reg="Acacia">Acacia</tp:taxon-name-part> <tp:taxon-name-part taxon-name-part-type="species" reg="gerrardii">gerrardii</tp:taxon-name-part></tp:taxon-name> Benth</italic>. (<tp:taxon-name><tp:taxon-name-part taxon-name-part-type="family">Fabaceae</tp:taxon-name-part></tp:taxon-name>) in the middle foreground and <italic><tp:taxon-name><tp:taxon-name-part taxon-name-part-type="genus" reg="Tamarix">Tamarix</tp:taxon-name-part> <tp:taxon-name-part taxon-name-part-type="species" reg="senegalensis">senegalensis</tp:taxon-name-part></tp:taxon-name></italic> DC. (<tp:taxon-name><tp:taxon-name-part taxon-name-part-type="family">Tamaricaceae</tp:taxon-name-part></tp:taxon-name>) on the right.</p></caption><graphic xmlns:xlink="http://www.w3.org/1999/xlink" xlink:href="zookeys-1029-155-g009.jpg" position="float" orientation="portrait" xlink:type="simple" id="oo_529727.jpg"><uri content-type="original_file" xlink:type="simple">https://binary.pensoft.net/fig/529727</uri></graphic></fig></tp:treatment-sec><tp:treatment-sec sec-type="distribution" id="SECID0E5MAG"><title>Geographical distribution.</title><p><italic><tp:taxon-name><tp:taxon-name-part taxon-name-part-type="genus" reg="Thorictus">Thorictus</tp:taxon-name-part> <tp:taxon-name-part taxon-name-part-type="species" reg="hanifahensis">hanifahensis</tp:taxon-name-part></tp:taxon-name></italic> Háva &amp; Abdel-Dayem, sp. nov. is known only from its type locality in central Saudi Arabia, at Wadi Hanifah in the Ad Diriyah Governorate, Riyadh Province (Fig. <xref ref-type="fig" rid="F1">1</xref>).</p></tp:treatment-sec><tp:treatment-sec><!--Section generated to contain objects referenced in tp:taxon-treatment.--><fig id="F1" position="float" orientation="portrait"><object-id xmlns:xlink="http://www.w3.org/1999/xlink" content-type="doi" xlink:type="simple">10.3897/zookeys.1029.63940.figure1</object-id><object-id xmlns:xlink="http://www.w3.org/1999/xlink" content-type="arpha" xlink:type="simple">1DE00A7E-1526-56A1-A577-7EFA95A9CA8A</object-id><label>Figure 1.</label><caption><p>Map of Saudi Arabian provinces and distribution of <tp:taxon-name><tp:taxon-name-part taxon-name-part-type="subfamily">Thorictinae</tp:taxon-name-part></tp:taxon-name> species.</p></caption><graphic xmlns:xlink="http://www.w3.org/1999/xlink" xlink:href="zookeys-1029-155-g001.jpg" position="float" orientation="portrait" xlink:type="simple" id="oo_529719.jpg"><uri content-type="original_file" xlink:type="simple">https://binary.pensoft.net/fig/529719</uri></graphic></fig></tp:treatment-sec><ref-list><ref id="B16"><mixed-citation xmlns:xlink="http://www.w3.org/1999/xlink" xlink:type="simple"><person-group><name name-style="western"><surname>John</surname><given-names>H</given-names></name></person-group> (<year>1963</year>) <article-title>Revision der Gattung <italic><tp:taxon-name><tp:taxon-name-part taxon-name-part-type="genus">Thorictus</tp:taxon-name-part></tp:taxon-name></italic> Germar (<tp:taxon-name><tp:taxon-name-part taxon-name-part-type="family">Thorictidae</tp:taxon-name-part></tp:taxon-name>, <tp:taxon-name><tp:taxon-name-part taxon-name-part-type="clade">Clavicornia</tp:taxon-name-part></tp:taxon-name> Col.). Eine Bestandaufnahme, Kritik und Neubeschreibungen.</article-title><source>Entomologische Abhandlungen und Berichte aus dem Staatlichen Museum für Tierkunde in Dresden</source><volume>28</volume>: <fpage>177</fpage>–<lpage>255</lpage>.</mixed-citation></ref></ref-list></tp:taxon-treatment>
