# Supplementary material for: The subfamily Thorictinae (Coleoptera, Dermestidae) from Saudi Arabia
Source: Zookeys. 2021 Apr 8;1029:155–74. doi: 10.3897/zookeys.1029.63940 (PMC8050014; doi:10.3897/zookeys.1029.63940)
Supplement: XML Treatment for Thorictus shadensis [file zookeys.1029.63940-treatment6.xml]

<!DOCTYPE tp:taxon-treatment
  PUBLIC "-//TaxonX//DTD Taxonomic Treatment Publishing DTD v0 20100105//EN" "tax-treatment-NSO.dtd">
<tp:taxon-treatment xmlns:tp="http://www.plazi.org/taxpub"><tp:treatment-meta><kwd-group><label>Taxon classification</label><kwd><named-content xmlns:xlink="http://www.w3.org/1999/xlink" content-type="kingdom">Animalia</named-content></kwd><kwd><named-content xmlns:xlink="http://www.w3.org/1999/xlink" content-type="order">Coleoptera</named-content></kwd><kwd><named-content xmlns:xlink="http://www.w3.org/1999/xlink" content-type="family">Dermestidae</named-content></kwd></kwd-group><mixed-citation publication-type="journal"><person-group><name><surname>Háva</surname><given-names>Jiří</given-names></name><name><surname>Abdel-Dayem</surname><given-names>Mahmoud S.</given-names></name><name><surname>Aldhafer</surname><given-names>Hathal M.</given-names></name></person-group><article-title>The subfamily <tp:taxon-name><tp:taxon-name-part taxon-name-part-type="subfamily">Thorictinae</tp:taxon-name-part></tp:taxon-name> (<tp:taxon-name><tp:taxon-name-part taxon-name-part-type="order">Coleoptera</tp:taxon-name-part></tp:taxon-name>, <tp:taxon-name><tp:taxon-name-part taxon-name-part-type="family">Dermestidae</tp:taxon-name-part></tp:taxon-name>) from Saudi Arabia</article-title><source>Zookeys</source><day>08</day><month>4</month><year>2021</year><volume>1029</volume><fpage>155</fpage><lpage>174</lpage><pub-id pub-id-type="doi">10.3897/zookeys.1029.63940</pub-id></mixed-citation></tp:treatment-meta><tp:nomenclature><tp:taxon-name><object-id xmlns:xlink="http://www.w3.org/1999/xlink" content-type="arpha" xlink:type="simple">4A351517-5B4E-533A-B88D-40962DA2773C</object-id>
              <tp:taxon-name-part taxon-name-part-type="genus" reg="Thorictus">Thorictus</tp:taxon-name-part>
              <tp:taxon-name-part taxon-name-part-type="species" reg="shadensis">shadensis</tp:taxon-name-part>
              <object-id xmlns:xlink="http://www.w3.org/1999/xlink" content-type="zoobank" xlink:type="simple">http://zoobank.org/B2CC6ACC-DA67-49F7-A14D-4BA09F608F0B</object-id>
            </tp:taxon-name><tp:taxon-authority>Háva &amp; Abdel-Dayem</tp:taxon-authority><tp:taxon-status xmlns:xlink="http://www.w3.org/1999/xlink" xlink:type="simple">sp. nov.</tp:taxon-status><xref ref-type="fig" rid="F11">Figs 11</xref><xref ref-type="fig" rid="F12">, 12</xref></tp:nomenclature><tp:treatment-sec sec-type="material" id="SECID0EVQAG"><title>Material examined.</title><p><bold><italic>Holotype</italic></bold>. Saudi Arabia • 1 ex; Al Bahah, Shada Al Ala Nature Reserve; <named-content xmlns:xlink="http://www.w3.org/1999/xlink" content-type="dwc:verbatimCoordinates" xlink:type="simple"><named-content content-type="geo-json" specific-use="{&#34;type&#34;:&#34;Point&#34;,&#34;coordinates&#34;:[41.304450,19.845167]}" id="NCID0EDRAG" xlink:type="simple">19°50.710'N, 41°18.267'E</named-content></named-content>; alt. 1474 m; 5 Jul. 2014; Al Dhafer H, Fadl H, Abadel-Dayem M, El Torkey A, El Gharbawy A leg.; pitfall trap; <named-content xmlns:xlink="http://www.w3.org/1999/xlink" content-type="dwc:institutional_code" xlink:type="simple">KSMA</named-content>. <bold><italic>Paratypes</italic></bold>. Saudi Arabia • 1 ex; Al Bahah, Shada Al Ala Nature Reserve; <named-content xmlns:xlink="http://www.w3.org/1999/xlink" content-type="dwc:verbatimCoordinates" xlink:type="simple"><named-content content-type="geo-json" specific-use="{&#34;type&#34;:&#34;Point&#34;,&#34;coordinates&#34;:[41.310067,19.838817]}" id="NCID0ETRAG" xlink:type="simple">19°50.329'N, 41°18.604'E</named-content></named-content>; alt. 1563 m; 23 Apr. 2014; Al Dhafer H, Fadl H, Abad Eidayem M, El Torkey A, El Gharbawy A leg.; pitfall trap; <named-content xmlns:xlink="http://www.w3.org/1999/xlink" content-type="dwc:institutional_code" xlink:type="simple">KSMA</named-content> • 1 ex; same collection data as preceding; <named-content xmlns:xlink="http://www.w3.org/1999/xlink" content-type="dwc:verbatimCoordinates" xlink:type="simple"><named-content content-type="geo-json" specific-use="{&#34;type&#34;:&#34;Point&#34;,&#34;coordinates&#34;:[41.301483,19.862700]}" id="NCID0EASAG" xlink:type="simple">19°51.762'N, 41°18.089'E</named-content></named-content>; alt. 1225 m; 23 Apr. 2014; Al Dhafer H, Fadl H, Abad Eidayem M, El Torkey A, El Gharbawy A leg.; pitfall trap; <abbrev xmlns:xlink="http://www.w3.org/1999/xlink" content-type="institution" xlink:title="Jiří Háva, Private Entomological Laboratory and Collection, Únětice u Prahy, Prague-West, Czech Republic" id="ABBRID0EFSAG" xlink:type="simple">JHAC</abbrev>.</p><fig id="F11" position="float" orientation="portrait"><object-id xmlns:xlink="http://www.w3.org/1999/xlink" content-type="doi" xlink:type="simple">10.3897/zookeys.1029.63940.figure11</object-id><object-id xmlns:xlink="http://www.w3.org/1999/xlink" content-type="arpha" xlink:type="simple">2BB0928E-6523-5857-AE6B-2E823F3E61D9</object-id><label>Figure 11.</label><caption><p>Habitus dorsal aspect of <italic><tp:taxon-name><tp:taxon-name-part taxon-name-part-type="genus" reg="Thorictus">Thorictus</tp:taxon-name-part> <tp:taxon-name-part taxon-name-part-type="species" reg="shadensis">shadensis</tp:taxon-name-part></tp:taxon-name></italic> Háva &amp; Abdel-Dayem, sp. nov.</p></caption><graphic xmlns:xlink="http://www.w3.org/1999/xlink" xlink:href="zookeys-1029-155-g010.jpg" position="float" orientation="portrait" xlink:type="simple" id="oo_529728.jpg"><uri content-type="original_file" xlink:type="simple">https://binary.pensoft.net/fig/529728</uri></graphic></fig></tp:treatment-sec><tp:treatment-sec sec-type="description" id="SECID0ECTAG"><title>Description of holotype.</title><p>Body small, brown covered by short yellow setae on dorsal surfaces and short setae on ventral surfaces. Measurements (mm): <abbrev xmlns:xlink="http://www.w3.org/1999/xlink" xlink:title="Total length" id="ABBRID0EITAG" xlink:type="simple">TL</abbrev> 2.1, <abbrev xmlns:xlink="http://www.w3.org/1999/xlink" xlink:title="pronotal width" id="ABBRID0EMTAG" xlink:type="simple">PW</abbrev> 1.1, <abbrev xmlns:xlink="http://www.w3.org/1999/xlink" xlink:title="Elytral width" id="ABBRID0EQTAG" xlink:type="simple">EW</abbrev> 1.2. Head finely punctate with short yellow setae. Labial palpi entirely brown. Antennae brown, with 11 antennomeres, antennal club compact with three antennomeres. Pronotum as finely punctate as head, covered by short yellow setation. Lateral margin of pronotum not dentate. Pronotum in posterior part near scutellum without bumps. Ventral posterior pronotal angles without long yellow setation. Scutellum not visible from above. Elytra very finely punctate covered by short yellow setation. Each elytron in anterior part near humeri with one very small bump. Epipleuron finely punctate, anterior angles with short yellow setation and small bump. Prosternum finely punctate. Mesosternum finely punctate, mesosternal bulge. Metasternum finely punctate. Visible abdominal ventrites very finely punctate, covered by short yellow setae. First abdominal ventrite with anterior, longitudinal striation. Legs brown, covered by yellow setae.</p><fig id="F12" position="float" orientation="portrait"><object-id xmlns:xlink="http://www.w3.org/1999/xlink" content-type="doi" xlink:type="simple">10.3897/zookeys.1029.63940.figure12</object-id><object-id xmlns:xlink="http://www.w3.org/1999/xlink" content-type="arpha" xlink:type="simple">261B29F4-52F5-5E8B-B738-85689A165500</object-id><label>Figure 12.</label><caption><p><italic><tp:taxon-name><tp:taxon-name-part taxon-name-part-type="genus" reg="Thorictus">Thorictus</tp:taxon-name-part> <tp:taxon-name-part taxon-name-part-type="species" reg="shadensis">shadensis</tp:taxon-name-part></tp:taxon-name></italic> Háva &amp; Abdel-Dayem, sp. nov. <bold>a</bold> head lateral eye <bold>b</bold> ventral setation on pronotum and metepisternum, <italic><tp:taxon-name><tp:taxon-name-part taxon-name-part-type="genus" reg="Thorictus">T</tp:taxon-name-part> <tp:taxon-name-part taxon-name-part-type="species" reg="abyssinicus">abyssinicus</tp:taxon-name-part></tp:taxon-name></italic> John, 1963 <bold>c</bold> head lateral eye <bold>d</bold> ventral setation on pronotum and metepisternum, <italic><tp:taxon-name><tp:taxon-name-part taxon-name-part-type="genus" reg="Thorictus">T</tp:taxon-name-part> <tp:taxon-name-part taxon-name-part-type="species" reg="dilatipennis">dilatipennis</tp:taxon-name-part></tp:taxon-name></italic> Reitter, 1881 <bold>e</bold> head lateral eye (according to <xref ref-type="bibr" rid="B16">John 1963</xref>) <bold>f</bold> ventral setation on pronotum and metepisternum (according to <xref ref-type="bibr" rid="B16">John 1963</xref>).</p></caption><graphic xmlns:xlink="http://www.w3.org/1999/xlink" xlink:href="zookeys-1029-155-g011.jpg" position="float" orientation="portrait" xlink:type="simple" id="oo_529729.jpg"><uri content-type="original_file" xlink:type="simple">https://binary.pensoft.net/fig/529729</uri></graphic></fig></tp:treatment-sec><tp:treatment-sec sec-type="variability" id="SECID0EWVAG"><title>Variability.</title><p>Body measurements (mm): <abbrev xmlns:xlink="http://www.w3.org/1999/xlink" xlink:title="Total length" id="ABBRID0E3VAG" xlink:type="simple">TL</abbrev> 2.1–2.2, <abbrev xmlns:xlink="http://www.w3.org/1999/xlink" xlink:title="pronotal width" id="ABBRID0EAWAG" xlink:type="simple">PW</abbrev> 1.0–1.1, <abbrev xmlns:xlink="http://www.w3.org/1999/xlink" xlink:title="Elytral width" id="ABBRID0EEWAG" xlink:type="simple">EW</abbrev> 1.1–1.2.</p></tp:treatment-sec><tp:treatment-sec sec-type="Differential diagnosis" id="SECID0EIWAG"><title>Differential diagnosis.</title><p>The new species belongs to the <italic><tp:taxon-name><tp:taxon-name-part taxon-name-part-type="genus" reg="Thorictus"/><tp:taxon-name-part taxon-name-part-type="species" reg="orientalis">orientalis</tp:taxon-name-part></tp:taxon-name></italic> species group and is very similar to two other species: <italic><tp:taxon-name><tp:taxon-name-part taxon-name-part-type="genus" reg="Thorictus">T</tp:taxon-name-part> <tp:taxon-name-part taxon-name-part-type="species" reg="abyssinicus">abyssinicus</tp:taxon-name-part></tp:taxon-name></italic> John, 1963 (Ethiopia) and <italic><tp:taxon-name><tp:taxon-name-part taxon-name-part-type="genus" reg="Thorictus">T</tp:taxon-name-part> <tp:taxon-name-part taxon-name-part-type="species" reg="dilatipennis">dilatipennis</tp:taxon-name-part></tp:taxon-name></italic> Reitter, 1881 (Egypt, Syria), but differs from them by the abovementioned characteristics.</p></tp:treatment-sec><tp:treatment-sec sec-type="etymology" id="SECID0EOXAG"><title>Etymology.</title><p>Named according to type locality: Shada Al Ala Nature Reserve.</p></tp:treatment-sec><tp:treatment-sec sec-type="Ecological notes" id="SECID0ETXAG"><title>Ecological notes.</title><p>The adult beetles were found during April and July at elevations of 1225–1563 m in the Shada Al Ala Nature Reserve. The specimens were collected by pitfall traps in steep slopes covered with vegetation dominated by <italic><tp:taxon-name><tp:taxon-name-part taxon-name-part-type="genus" reg="Acacia">Acacia</tp:taxon-name-part></tp:taxon-name></italic> thorn woodlands and shrubs of Barbary fig or cactus pear, <italic><tp:taxon-name><tp:taxon-name-part taxon-name-part-type="genus" reg="Opuntia">Opuntia</tp:taxon-name-part> <tp:taxon-name-part taxon-name-part-type="species" reg="ficus-indica">ficus-indica</tp:taxon-name-part></tp:taxon-name></italic> (L.) Mill. (<tp:taxon-name><tp:taxon-name-part taxon-name-part-type="family">Cactaceae</tp:taxon-name-part></tp:taxon-name>) (Figs <xref ref-type="fig" rid="F13">13</xref>, <xref ref-type="fig" rid="F14">14</xref>). This new species was caught with ant species of <italic><tp:taxon-name><tp:taxon-name-part taxon-name-part-type="genus" reg="Camponotus">Camponotus</tp:taxon-name-part> <tp:taxon-name-part taxon-name-part-type="species" reg="aegyptiacus">aegyptiacus</tp:taxon-name-part></tp:taxon-name></italic> (Emery, 1915), <italic><tp:taxon-name><tp:taxon-name-part taxon-name-part-type="genus" reg="Crematogaster">Crematogaster</tp:taxon-name-part></tp:taxon-name></italic> sp., <italic><tp:taxon-name><tp:taxon-name-part taxon-name-part-type="genus" reg="Lepisiota">Lepisiota</tp:taxon-name-part> <tp:taxon-name-part taxon-name-part-type="species" reg="obtusa">obtusa</tp:taxon-name-part></tp:taxon-name></italic> (Emery, 1901), <italic><tp:taxon-name><tp:taxon-name-part taxon-name-part-type="genus" reg="Monomorium">Monomorium</tp:taxon-name-part> <tp:taxon-name-part taxon-name-part-type="species" reg="jizane">jizane</tp:taxon-name-part></tp:taxon-name></italic> Collingwood &amp; Agosti, 1996, <italic><tp:taxon-name><tp:taxon-name-part taxon-name-part-type="genus" reg="Monomorium">Monomorium</tp:taxon-name-part> <tp:taxon-name-part taxon-name-part-type="species" reg="rabirium">rabirium</tp:taxon-name-part></tp:taxon-name></italic> Bolton, 1987, <italic><tp:taxon-name><tp:taxon-name-part taxon-name-part-type="genus" reg="Pheidole">Pheidole</tp:taxon-name-part></tp:taxon-name></italic> sp., and <italic><tp:taxon-name><tp:taxon-name-part taxon-name-part-type="genus" reg="Tetramorium">Tetramorium</tp:taxon-name-part> <tp:taxon-name-part taxon-name-part-type="species" reg="simillium">simillium</tp:taxon-name-part></tp:taxon-name></italic> (Smith, 1851) in the same pitfall traps.</p><fig id="F13" position="float" orientation="portrait"><object-id xmlns:xlink="http://www.w3.org/1999/xlink" content-type="doi" xlink:type="simple">10.3897/zookeys.1029.63940.figure13</object-id><object-id xmlns:xlink="http://www.w3.org/1999/xlink" content-type="arpha" xlink:type="simple">E30248D0-B9C6-5CDF-B8AD-A9A41CFAA2A1</object-id><label>Figure 13.</label><caption><p><italic><tp:taxon-name><tp:taxon-name-part taxon-name-part-type="genus" reg="Acacia">Acacia</tp:taxon-name-part></tp:taxon-name></italic> thorn woodlands, the type locality of <italic><tp:taxon-name><tp:taxon-name-part taxon-name-part-type="genus" reg="Thorictus">Thorictus</tp:taxon-name-part> <tp:taxon-name-part taxon-name-part-type="species" reg="shadensis">shadensis</tp:taxon-name-part></tp:taxon-name></italic> Háva &amp; Abdel-Dayem, sp. nov. holotype at Shada Al Ala Nature Reserve on the Shada Mountain, Baha Province, southwestern Saudi Arabia, at an elevation of 695 m.</p></caption><graphic xmlns:xlink="http://www.w3.org/1999/xlink" xlink:href="zookeys-1029-155-g012.jpg" position="float" orientation="portrait" xlink:type="simple" id="oo_529730.jpg"><uri content-type="original_file" xlink:type="simple">https://binary.pensoft.net/fig/529730</uri></graphic></fig><fig id="F14" position="float" orientation="portrait"><object-id xmlns:xlink="http://www.w3.org/1999/xlink" content-type="doi" xlink:type="simple">10.3897/zookeys.1029.63940.figure14</object-id><object-id xmlns:xlink="http://www.w3.org/1999/xlink" content-type="arpha" xlink:type="simple">175A7311-E3F0-5E65-8138-4E59092FED03</object-id><label>Figure 14.</label><caption><p>Barbary fig or cactus pear shrubs, <italic><tp:taxon-name><tp:taxon-name-part taxon-name-part-type="genus" reg="Opuntia">Opuntia</tp:taxon-name-part> <tp:taxon-name-part taxon-name-part-type="species" reg="ficus-indica">ficus-indica</tp:taxon-name-part></tp:taxon-name></italic> (L.) Mill., the type locality of paratype of <italic><tp:taxon-name><tp:taxon-name-part taxon-name-part-type="genus" reg="Thorictus">Thorictus</tp:taxon-name-part> <tp:taxon-name-part taxon-name-part-type="species" reg="shadensis">shadensis</tp:taxon-name-part></tp:taxon-name></italic> Háva &amp; Abdel-Dayem, sp. nov. at Shada Al Ala Nature Reserve on the Shada Mountain, Baha Province, southwestern Saudi Arabia, at 1563 m elevation.</p></caption><graphic xmlns:xlink="http://www.w3.org/1999/xlink" xlink:href="zookeys-1029-155-g013.jpg" position="float" orientation="portrait" xlink:type="simple" id="oo_529731.jpg"><uri content-type="original_file" xlink:type="simple">https://binary.pensoft.net/fig/529731</uri></graphic></fig></tp:treatment-sec><tp:treatment-sec sec-type="distribution" id="SECID0E63AG"><title>Geographical distribution.</title><p>This species is only known from the type locality in the Shada Al Ala Nature Reserve, on the Shada Mountain, in the west of the Sarawat Mountains at Al Mekhwah, Baha Province (Fig. <xref ref-type="fig" rid="F1">1</xref>).</p></tp:treatment-sec><tp:treatment-sec><!--Section generated to contain objects referenced in tp:taxon-treatment.--><fig id="F1" position="float" orientation="portrait"><object-id xmlns:xlink="http://www.w3.org/1999/xlink" content-type="doi" xlink:type="simple">10.3897/zookeys.1029.63940.figure1</object-id><object-id xmlns:xlink="http://www.w3.org/1999/xlink" content-type="arpha" xlink:type="simple">1DE00A7E-1526-56A1-A577-7EFA95A9CA8A</object-id><label>Figure 1.</label><caption><p>Map of Saudi Arabian provinces and distribution of <tp:taxon-name><tp:taxon-name-part taxon-name-part-type="subfamily">Thorictinae</tp:taxon-name-part></tp:taxon-name> species.</p></caption><graphic xmlns:xlink="http://www.w3.org/1999/xlink" xlink:href="zookeys-1029-155-g001.jpg" position="float" orientation="portrait" xlink:type="simple" id="oo_529719.jpg"><uri content-type="original_file" xlink:type="simple">https://binary.pensoft.net/fig/529719</uri></graphic></fig></tp:treatment-sec><ref-list><ref id="B16"><mixed-citation xmlns:xlink="http://www.w3.org/1999/xlink" xlink:type="simple"><person-group><name name-style="western"><surname>John</surname><given-names>H</given-names></name></person-group> (<year>1963</year>) <article-title>Revision der Gattung <italic><tp:taxon-name><tp:taxon-name-part taxon-name-part-type="genus">Thorictus</tp:taxon-name-part></tp:taxon-name></italic> Germar (<tp:taxon-name><tp:taxon-name-part taxon-name-part-type="family">Thorictidae</tp:taxon-name-part></tp:taxon-name>, <tp:taxon-name><tp:taxon-name-part taxon-name-part-type="clade">Clavicornia</tp:taxon-name-part></tp:taxon-name> Col.). Eine Bestandaufnahme, Kritik und Neubeschreibungen.</article-title><source>Entomologische Abhandlungen und Berichte aus dem Staatlichen Museum für Tierkunde in Dresden</source><volume>28</volume>: <fpage>177</fpage>–<lpage>255</lpage>.</mixed-citation></ref></ref-list></tp:taxon-treatment>
