# Supplementary material for: The subfamily Thorictinae (Coleoptera, Dermestidae) from Saudi Arabia
Source: Zookeys. 2021 Apr 8;1029:155–74. doi: 10.3897/zookeys.1029.63940 (PMC8050014; doi:10.3897/zookeys.1029.63940)
Supplement: XML Treatment for Thorictus sharafi [file zookeys.1029.63940-treatment7.xml]

<!DOCTYPE tp:taxon-treatment
  PUBLIC "-//TaxonX//DTD Taxonomic Treatment Publishing DTD v0 20100105//EN" "tax-treatment-NSO.dtd">
<tp:taxon-treatment xmlns:tp="http://www.plazi.org/taxpub"><tp:treatment-meta><kwd-group><label>Taxon classification</label><kwd><named-content xmlns:xlink="http://www.w3.org/1999/xlink" content-type="kingdom">Animalia</named-content></kwd><kwd><named-content xmlns:xlink="http://www.w3.org/1999/xlink" content-type="order">Coleoptera</named-content></kwd><kwd><named-content xmlns:xlink="http://www.w3.org/1999/xlink" content-type="family">Dermestidae</named-content></kwd></kwd-group><mixed-citation publication-type="journal"><person-group><name><surname>Háva</surname><given-names>Jiří</given-names></name><name><surname>Abdel-Dayem</surname><given-names>Mahmoud S.</given-names></name><name><surname>Aldhafer</surname><given-names>Hathal M.</given-names></name></person-group><article-title>The subfamily <tp:taxon-name><tp:taxon-name-part taxon-name-part-type="subfamily">Thorictinae</tp:taxon-name-part></tp:taxon-name> (<tp:taxon-name><tp:taxon-name-part taxon-name-part-type="order">Coleoptera</tp:taxon-name-part></tp:taxon-name>, <tp:taxon-name><tp:taxon-name-part taxon-name-part-type="family">Dermestidae</tp:taxon-name-part></tp:taxon-name>) from Saudi Arabia</article-title><source>Zookeys</source><day>08</day><month>4</month><year>2021</year><volume>1029</volume><fpage>155</fpage><lpage>174</lpage><pub-id pub-id-type="doi">10.3897/zookeys.1029.63940</pub-id></mixed-citation></tp:treatment-meta><tp:nomenclature><tp:taxon-name><object-id xmlns:xlink="http://www.w3.org/1999/xlink" content-type="arpha" xlink:type="simple">FD63B466-80D7-5E57-9728-BD979D857994</object-id>
              <tp:taxon-name-part taxon-name-part-type="genus" reg="Thorictus">Thorictus</tp:taxon-name-part>
              <tp:taxon-name-part taxon-name-part-type="species" reg="sharafi">sharafi</tp:taxon-name-part>
              <object-id xmlns:xlink="http://www.w3.org/1999/xlink" content-type="zoobank" xlink:type="simple">http://zoobank.org/75B52C5E-77B0-4BE7-9074-48B32BFE779C</object-id>
            </tp:taxon-name><tp:taxon-authority>Háva &amp; Abdel-Dayem</tp:taxon-authority><tp:taxon-status xmlns:xlink="http://www.w3.org/1999/xlink" xlink:type="simple">sp. nov.</tp:taxon-status><xref ref-type="fig" rid="F15">Figs 15</xref><xref ref-type="fig" rid="F16">, 16</xref></tp:nomenclature><tp:treatment-sec sec-type="material" id="SECID0E15AG"><title>Material examined.</title><p><bold><italic>Holotype</italic>.</bold> Saudi Arabia • 1 ex; Baha Region, Alqamh Park, Belgershi; <named-content xmlns:xlink="http://www.w3.org/1999/xlink" content-type="dwc:verbatimCoordinates" xlink:type="simple"><named-content content-type="geo-json" specific-use="{&#34;type&#34;:&#34;Point&#34;,&#34;coordinates&#34;:[41.711967,19.806783]}" id="NCID0EI6AG" xlink:type="simple">19°48.407'N, 41°42.718'E</named-content></named-content>; alt. 1931 m; 17 May 2010; Dr M.R. Sharaf leg.; <named-content xmlns:xlink="http://www.w3.org/1999/xlink" content-type="dwc:institutional_code" xlink:type="simple">KSMA</named-content>. <bold><italic>Paratypes</italic>.</bold> Saudi Arabia • 1 ex; Baha Region, Amadan, Mandaq; <named-content xmlns:xlink="http://www.w3.org/1999/xlink" content-type="dwc:verbatimCoordinates" xlink:type="simple"><named-content content-type="geo-json" specific-use="{&#34;type&#34;:&#34;Point&#34;,&#34;coordinates&#34;:[41.231767,20.202717]}" id="NCID0EZ6AG" xlink:type="simple">20°12.163'N, 41°13.906'E</named-content></named-content>; alt. 1881 m; 19 May 2010; Dr M.R. Sharaf leg.; <named-content xmlns:xlink="http://www.w3.org/1999/xlink" content-type="dwc:institutional_code" xlink:type="simple">KSMA</named-content> • 1 ex; Baha Region, Shohba forest; <named-content xmlns:xlink="http://www.w3.org/1999/xlink" content-type="dwc:verbatimCoordinates" xlink:type="simple"><named-content content-type="geo-json" specific-use="{&#34;type&#34;:&#34;Point&#34;,&#34;coordinates&#34;:[41.476083,20.045383]}" id="NCID0EGABG" xlink:type="simple">20°02.723'N, 41°28.565'E</named-content></named-content>; alt. 2324 m; 14 May 2010; Dr M.R. Sharaf leg. <abbrev xmlns:xlink="http://www.w3.org/1999/xlink" content-type="institution" xlink:title="Jiří Háva, Private Entomological Laboratory and Collection, Únětice u Prahy, Prague-West, Czech Republic" id="ABBRID0ELABG" xlink:type="simple">JHAC</abbrev>.</p></tp:treatment-sec><tp:treatment-sec sec-type="description" id="SECID0EQABG"><title>Description of holotype.</title><p>Body small, brown covered by short yellow setae on dorsal surfaces and short setae on ventral surfaces. Measurements (mm): <abbrev xmlns:xlink="http://www.w3.org/1999/xlink" xlink:title="Total length" id="ABBRID0EWABG" xlink:type="simple">TL</abbrev> 2.1, <abbrev xmlns:xlink="http://www.w3.org/1999/xlink" xlink:title="pronotal width" id="ABBRID0E1ABG" xlink:type="simple">PW</abbrev> 1.1, <abbrev xmlns:xlink="http://www.w3.org/1999/xlink" xlink:title="Elytral width" id="ABBRID0E5ABG" xlink:type="simple">EW</abbrev> 1.2. Head finely punctate with short yellow setae. Labial palpi entirely brown. Antennae brown, with 11 antennomeres, antennal club compact with three antennomeres. Pronotum as finely punctate as head, covered by short yellow setation. Lateral margin of pronotum not dentate. Pronotum in posterior part near scutellum without bumps. Ventral posterior pronotal angles without long yellow setation. Scutellum not visible from above. Elytra very finely punctate covered by short yellow setation. Each elytron in anterior part near humeri with one very small bump. Epipleuron finely punctate; anterior angles with short yellow setation. Prosternum finely punctate. Mesosternum finely punctate, mesosternal bulge. Metasternum finely punctate. Visible abdominal ventrites very finely punctate, covered by short yellow setae. First abdominal ventrite with anterior, longitudinal striation. Legs brown, covered by yellow setae.</p><fig id="F15" position="float" orientation="portrait"><object-id xmlns:xlink="http://www.w3.org/1999/xlink" content-type="doi" xlink:type="simple">10.3897/zookeys.1029.63940.figure15</object-id><object-id xmlns:xlink="http://www.w3.org/1999/xlink" content-type="arpha" xlink:type="simple">DB681FC7-0B85-5FA7-9BE5-64F0A03AB826</object-id><label>Figure 15.</label><caption><p>Habitus dorsal aspect of <italic><tp:taxon-name><tp:taxon-name-part taxon-name-part-type="genus" reg="Thorictus">Thorictus</tp:taxon-name-part> <tp:taxon-name-part taxon-name-part-type="species" reg="sharafi">sharafi</tp:taxon-name-part></tp:taxon-name></italic> Háva &amp; Abdel-Dayem, sp. nov.</p></caption><graphic xmlns:xlink="http://www.w3.org/1999/xlink" xlink:href="zookeys-1029-155-g014.jpg" position="float" orientation="portrait" xlink:type="simple" id="oo_529732.jpg"><uri content-type="original_file" xlink:type="simple">https://binary.pensoft.net/fig/529732</uri></graphic></fig></tp:treatment-sec><tp:treatment-sec sec-type="variability" id="SECID0E1BBG"><title>Variability.</title><p>Body measurements (mm): <abbrev xmlns:xlink="http://www.w3.org/1999/xlink" xlink:title="Total length" id="ABBRID0EACBG" xlink:type="simple">TL</abbrev> 2.1–2.2, <abbrev xmlns:xlink="http://www.w3.org/1999/xlink" xlink:title="pronotal width" id="ABBRID0EECBG" xlink:type="simple">PW</abbrev> 1.0–1.1, <abbrev xmlns:xlink="http://www.w3.org/1999/xlink" xlink:title="Elytral width" id="ABBRID0EICBG" xlink:type="simple">EW</abbrev> 1.1–1.2.</p><fig id="F16" position="float" orientation="portrait"><object-id xmlns:xlink="http://www.w3.org/1999/xlink" content-type="doi" xlink:type="simple">10.3897/zookeys.1029.63940.figures16</object-id><object-id xmlns:xlink="http://www.w3.org/1999/xlink" content-type="arpha" xlink:type="simple">DBC55B83-52B3-53E8-BB27-C5DCA46DFD6B</object-id><label>Figures 16.</label><caption><p><italic><tp:taxon-name><tp:taxon-name-part taxon-name-part-type="genus" reg="Thorictus">Thorictus</tp:taxon-name-part> <tp:taxon-name-part taxon-name-part-type="species" reg="sharafi">sharafi</tp:taxon-name-part></tp:taxon-name></italic> Háva &amp; Abdel-Dayem, sp. nov. <bold>a</bold> head lateral eye <bold>b</bold> ventral setation on pronotum and metepisternum, <italic><tp:taxon-name><tp:taxon-name-part taxon-name-part-type="genus" reg="Thorictus">T</tp:taxon-name-part> <tp:taxon-name-part taxon-name-part-type="species" reg="dohrni">dohrni</tp:taxon-name-part></tp:taxon-name></italic> John, 1965 <bold>c</bold> head lateral eye <bold>d</bold> ventral setation on pronotum and metepisternum (according to <xref ref-type="bibr" rid="B16">John 1963</xref>).</p></caption><graphic xmlns:xlink="http://www.w3.org/1999/xlink" xlink:href="zookeys-1029-155-g015.jpg" position="float" orientation="portrait" xlink:type="simple" id="oo_529733.jpg"><uri content-type="original_file" xlink:type="simple">https://binary.pensoft.net/fig/529733</uri></graphic></fig></tp:treatment-sec><tp:treatment-sec sec-type="Differential diagnosis" id="SECID0E2DBG"><title>Differential diagnosis.</title><p>This new species is similar to <italic><tp:taxon-name><tp:taxon-name-part taxon-name-part-type="genus" reg="Thorictus">T</tp:taxon-name-part> <tp:taxon-name-part taxon-name-part-type="species" reg="dohrni">dohrni</tp:taxon-name-part></tp:taxon-name></italic> John, 1965 (Ethiopia), but differs from it by the abovementioned characteristics.</p></tp:treatment-sec><tp:treatment-sec sec-type="etymology" id="SECID0EMEBG"><title>Etymology.</title><p>The specific epithet is a Latinized noun in the genitive case in the masculine form based on the honorific name “Dr Mostafa Sharaf,” who collected the specimens of this species.</p></tp:treatment-sec><tp:treatment-sec sec-type="Ecological notes" id="SECID0EREBG"><title>Ecological notes.</title><p>This new species inhabits areas at elevations of 1881–2324 m within the African pencil cedar forest, <italic><tp:taxon-name><tp:taxon-name-part taxon-name-part-type="genus" reg="Juniperus">Juniperus</tp:taxon-name-part> <tp:taxon-name-part taxon-name-part-type="species" reg="procera">procera</tp:taxon-name-part></tp:taxon-name></italic> Hochst. ex Endl. (<tp:taxon-name><tp:taxon-name-part taxon-name-part-type="family">Cupressaceae</tp:taxon-name-part></tp:taxon-name>) in the Baha Province (Figs <xref ref-type="fig" rid="F17">17</xref>, <xref ref-type="fig" rid="F18">18</xref>). All specimens were collected by hand-picking under stones during May. Host unknown.</p><fig id="F17" position="float" orientation="portrait"><object-id xmlns:xlink="http://www.w3.org/1999/xlink" content-type="doi" xlink:type="simple">10.3897/zookeys.1029.63940.figure17</object-id><object-id xmlns:xlink="http://www.w3.org/1999/xlink" content-type="arpha" xlink:type="simple">62F305AD-4705-5F7F-806F-DC6E5B4A149A</object-id><label>Figure 17.</label><caption><p>Photo of African pencil cedar forest, <italic><tp:taxon-name><tp:taxon-name-part taxon-name-part-type="genus" reg="Juniperus">Juniperus</tp:taxon-name-part> <tp:taxon-name-part taxon-name-part-type="species" reg="procera">procera</tp:taxon-name-part></tp:taxon-name></italic> Hochst. ex Endl. (<tp:taxon-name><tp:taxon-name-part taxon-name-part-type="family">Cupressaceae</tp:taxon-name-part></tp:taxon-name>), living habitat of <italic><tp:taxon-name><tp:taxon-name-part taxon-name-part-type="genus" reg="Thorictus">Thorictus</tp:taxon-name-part> <tp:taxon-name-part taxon-name-part-type="species" reg="sharafi">sharafi</tp:taxon-name-part></tp:taxon-name></italic> Háva &amp; Abdel-Dayem, sp. nov. holotype at Alqamh Park, Belgershi, Baha Province, in the mountains of southwestern Saudi Arabia, at 1931 m elevation.</p></caption><graphic xmlns:xlink="http://www.w3.org/1999/xlink" xlink:href="zookeys-1029-155-g016.jpg" position="float" orientation="portrait" xlink:type="simple" id="oo_529734.jpg"><uri content-type="original_file" xlink:type="simple">https://binary.pensoft.net/fig/529734</uri></graphic></fig><fig id="F18" position="float" orientation="portrait"><object-id xmlns:xlink="http://www.w3.org/1999/xlink" content-type="doi" xlink:type="simple">10.3897/zookeys.1029.63940.figure18</object-id><object-id xmlns:xlink="http://www.w3.org/1999/xlink" content-type="arpha" xlink:type="simple">4D756FBB-DA01-5885-9E20-855188676350</object-id><label>Figure 18.</label><caption><p>Living habitat of <italic><tp:taxon-name><tp:taxon-name-part taxon-name-part-type="genus" reg="Thorictus">Thorictus</tp:taxon-name-part> <tp:taxon-name-part taxon-name-part-type="species" reg="sharafi">sharafi</tp:taxon-name-part></tp:taxon-name></italic> Háva &amp; Abdel-Dayem sp. nov. paratype in the mountains of southwestern Saudi Arabia, Baha Province, within the African pencil cedar forest, <italic><tp:taxon-name><tp:taxon-name-part taxon-name-part-type="genus" reg="Juniperus">Juniperus</tp:taxon-name-part> <tp:taxon-name-part taxon-name-part-type="species" reg="procera">procera</tp:taxon-name-part></tp:taxon-name></italic> Hochst. ex Endl. (<tp:taxon-name><tp:taxon-name-part taxon-name-part-type="family">Cupressaceae</tp:taxon-name-part></tp:taxon-name>) of Shohba forest at 2324 m elevation.</p></caption><graphic xmlns:xlink="http://www.w3.org/1999/xlink" xlink:href="zookeys-1029-155-g017.jpg" position="float" orientation="portrait" xlink:type="simple" id="oo_529735.jpg"><uri content-type="original_file" xlink:type="simple">https://binary.pensoft.net/fig/529735</uri></graphic></fig></tp:treatment-sec><tp:treatment-sec sec-type="distribution" id="SECID0E6HBG"><title>Geographical distribution.</title><p>This species is known only from its type locality in the mountains of southwestern Saudi Arabia, at Alqamh Park, Amadan, and Shohba Forest in the Baha Province (Fig. <xref ref-type="fig" rid="F1">1</xref>).</p></tp:treatment-sec><tp:treatment-sec><!--Section generated to contain objects referenced in tp:taxon-treatment.--><fig id="F1" position="float" orientation="portrait"><object-id xmlns:xlink="http://www.w3.org/1999/xlink" content-type="doi" xlink:type="simple">10.3897/zookeys.1029.63940.figure1</object-id><object-id xmlns:xlink="http://www.w3.org/1999/xlink" content-type="arpha" xlink:type="simple">1DE00A7E-1526-56A1-A577-7EFA95A9CA8A</object-id><label>Figure 1.</label><caption><p>Map of Saudi Arabian provinces and distribution of <tp:taxon-name><tp:taxon-name-part taxon-name-part-type="subfamily">Thorictinae</tp:taxon-name-part></tp:taxon-name> species.</p></caption><graphic xmlns:xlink="http://www.w3.org/1999/xlink" xlink:href="zookeys-1029-155-g001.jpg" position="float" orientation="portrait" xlink:type="simple" id="oo_529719.jpg"><uri content-type="original_file" xlink:type="simple">https://binary.pensoft.net/fig/529719</uri></graphic></fig></tp:treatment-sec><ref-list><ref id="B16"><mixed-citation xmlns:xlink="http://www.w3.org/1999/xlink" xlink:type="simple"><person-group><name name-style="western"><surname>John</surname><given-names>H</given-names></name></person-group> (<year>1963</year>) <article-title>Revision der Gattung <italic><tp:taxon-name><tp:taxon-name-part taxon-name-part-type="genus">Thorictus</tp:taxon-name-part></tp:taxon-name></italic> Germar (<tp:taxon-name><tp:taxon-name-part taxon-name-part-type="family">Thorictidae</tp:taxon-name-part></tp:taxon-name>, <tp:taxon-name><tp:taxon-name-part taxon-name-part-type="clade">Clavicornia</tp:taxon-name-part></tp:taxon-name> Col.). Eine Bestandaufnahme, Kritik und Neubeschreibungen.</article-title><source>Entomologische Abhandlungen und Berichte aus dem Staatlichen Museum für Tierkunde in Dresden</source><volume>28</volume>: <fpage>177</fpage>–<lpage>255</lpage>.</mixed-citation></ref></ref-list></tp:taxon-treatment>
